# Supplementary material for: Bis[μ3-N′-oxidopyridine-2-carbox­imidamidato(2−)]bis­[μ2-N′-oxido­pyridine-2-carboximidamidato(1−)]tetra­pyridine­tetra­nickel(II) dinitrate
Source: Acta Crystallogr Sect E Struct Rep Online. 2011 Dec 10;68(Pt 1):m40. doi: 10.1107/S1600536811052524 (PMC3254310; doi:10.1107/S1600536811052524)
Supplement: Supplementary file 1 [file e-68-00m40-sup1.cif]

##############################################################################
#                                                                            #
# This CIF contains the data in a paper accepted for publication in          #
# Acta Crystallographica Section E. It conforms to the requirements of       #
# Notes for Authors for Acta Crystallographica Section E, and has been       #
# peer reviewed under the auspices of the IUCr Commission on Journals.       #
#                                                                            #
# Full details of the Crystallographic Information File format               #
# are given in the paper "The Crystallographic Information File (CIF):       #
# a New Standard Archive File for Crystallography" by S. R. Hall, F. H.      #
# Allen and I. D. Brown [Acta Cryst. (1991), A47, 655-685].                  #
#                                                                            #
# The current version of the core CIF dictionary is obtainable from          #
# ftp://ftp.iucr.org/pub/cif_core.dic.                                       #
#                                                                            #
# Software is freely available for graphical display of the structure(s)     #
# in this CIF. For information consult the CIF software page                 #
# http://www.iucr.org/resources/cif/software.                                #
#                                                                            #
# This file may be used for bona fide research purposes within the           #
# scientific community so long as proper attribution is given to the journal # 
# article from which it was obtained.                                        #
#                                                                            #
##############################################################################
data_I
_audit_creation_method     SHELXL-97
_chemical_name_systematic
;
Bis[\m~3~-<i>N</i>'-oxidopyridine-2-carboximidamidato(2-)]bis[\m~2~-<i>N</i>'-
oxidopyridine-2-carboximidamidato(1-)]tetrapyridinetetranickel(II)
dinitrate
;
_chemical_name_common     ?
_chemical_formula_moiety     'C44 H42 N16 Ni4 O4 2+, 2(N O3 -)'
_chemical_formula_sum     'C44 H42 N18 Ni4 O10'
_chemical_formula_iupac
                          '[Ni4 (C6 H5 N3 O)2 (C6 H6 N3 O)2 (C5 H5 N)4] (N O3)2'
_chemical_formula_weight     1217.80
_chemical_melting_point     ?
_symmetry_cell_setting     triclinic
_symmetry_space_group_name_H-M     'P -1'
_symmetry_space_group_name_Hall     '-P 1'
loop_
    _symmetry_equiv_pos_as_xyz
    'x, y, z'
    '-x, -y, -z'
_cell_length_a     10.4356(6)
_cell_length_b     10.7190(8)
_cell_length_c     11.2908(9)
_cell_angle_alpha     92.041(6)
_cell_angle_beta     98.240(5)
_cell_angle_gamma     100.870(5)
_cell_volume     1224.96(15)
_cell_formula_units_Z     1
_cell_measurement_reflns_used     1738
_cell_measurement_theta_min     3.05
_cell_measurement_theta_max     21.76
_cell_measurement_temperature     293(2)
_exptl_crystal_description     block
_exptl_crystal_colour     brown
_exptl_crystal_size_max     0.40
_exptl_crystal_size_mid     0.38
_exptl_crystal_size_min     0.35
_exptl_crystal_density_diffrn     1.651
_exptl_crystal_density_meas     ?
_exptl_crystal_density_method     'not measured'
_exptl_crystal_F_000     624
_exptl_absorpt_coefficient_mu     1.591
_exptl_absorpt_correction_type     multi-scan
_exptl_absorpt_process_details     '(SADABS; Bruker, 2007)'
_exptl_absorpt_correction_T_min     0.5686
_exptl_absorpt_correction_T_max     0.6059
_exptl_special_details     ?
_diffrn_ambient_temperature     293(2)
_diffrn_radiation_type     MoK\a
_diffrn_radiation_wavelength     0.71073
_diffrn_radiation_source     'fine-focus sealed tube'
_diffrn_radiation_monochromator     graphite
_diffrn_measurement_device_type
;
Bruker SMART APEXII CCD area-detector
;
_diffrn_measurement_method     '\f and \w scans'
_diffrn_detector_area_resol_mean     ?
_diffrn_reflns_number     9481
_diffrn_reflns_av_R_equivalents     0.0392
_diffrn_reflns_av_sigmaI/netI     0.0565
_diffrn_reflns_theta_min     2.50
_diffrn_reflns_theta_max     25.00
_diffrn_reflns_theta_full     25.00
_diffrn_measured_fraction_theta_max     0.994
_diffrn_measured_fraction_theta_full     0.994
_diffrn_reflns_limit_h_min     -12
_diffrn_reflns_limit_h_max     12
_diffrn_reflns_limit_k_min     -12
_diffrn_reflns_limit_k_max     11
_diffrn_reflns_limit_l_min     -9
_diffrn_reflns_limit_l_max     13
_diffrn_standards_number     0
_diffrn_standards_interval_count     0
_diffrn_standards_interval_time     0
_diffrn_standards_decay_%     0
_refine_special_details     ?
_reflns_number_total     4286
_reflns_number_gt     3180
_reflns_threshold_expression     I>2\s(I)
_refine_ls_structure_factor_coef     Fsqd
_refine_ls_matrix_type     full
_refine_ls_R_factor_all     0.0624
_refine_ls_R_factor_gt     0.0408
_refine_ls_wR_factor_gt     0.0888
_refine_ls_wR_factor_ref     0.1000
_refine_ls_goodness_of_fit_ref     1.027
_refine_ls_restrained_S_all     1.051
_refine_ls_number_reflns     4286
_refine_ls_number_parameters     349
_refine_ls_number_restraints     8
_refine_ls_number_constraints     0
_refine_ls_hydrogen_treatment     mixed
_refine_ls_weighting_scheme     calc
_refine_ls_weighting_details
         'calc w=1/[\s^2^(Fo^2^)+(0.0420P)^2^+0.4034P] where P=(Fo^2^+2Fc^2^)/3'
_atom_sites_solution_hydrogens     geom
_atom_sites_solution_primary     direct
_atom_sites_solution_secondary     difmap
_refine_ls_shift/su_max     0.001
_refine_ls_shift/su_mean     0.000
_refine_diff_density_max     0.662
_refine_diff_density_min     -0.517
_refine_ls_extinction_method     none
_refine_ls_extinction_coef     ?
loop_
    _atom_type_symbol
    _atom_type_description
    _atom_type_scat_dispersion_real
    _atom_type_scat_dispersion_imag
    _atom_type_scat_source
    'C' 'C' 0.0033 0.0016
                         'International Tables Vol C Tables 4.2.6.8 and 6.1.1.4'
    'H' 'H' 0.0000 0.0000
                         'International Tables Vol C Tables 4.2.6.8 and 6.1.1.4'
    'N' 'N' 0.0061 0.0033
                         'International Tables Vol C Tables 4.2.6.8 and 6.1.1.4'
    'O' 'O' 0.0106 0.0060
                         'International Tables Vol C Tables 4.2.6.8 and 6.1.1.4'
    'Ni' 'Ni' 0.3393 1.1124
                         'International Tables Vol C Tables 4.2.6.8 and 6.1.1.4'
_computing_data_collection     'APEX2 (Bruker, 2007)'
_computing_cell_refinement     'SAINT (Bruker, 2007)'
_computing_data_reduction     'SAINT (Bruker, 2007)'
_computing_structure_solution     'SHELXS97 (Sheldrick, 2008)'
_computing_structure_refinement     'SHELXL97 (Sheldrick, 2008)'
_computing_molecular_graphics     'SHELXTL (Sheldrick, 2008)'
_computing_publication_material     'SHELXTL (Sheldrick, 2008)'
loop_
    _atom_site_type_symbol
    _atom_site_label
    _atom_site_fract_x
    _atom_site_fract_y
    _atom_site_fract_z
    _atom_site_U_iso_or_equiv
    _atom_site_adp_type
    _atom_site_calc_flag
    _atom_site_refinement_flags
    _atom_site_occupancy
    _atom_site_symmetry_multiplicity
    _atom_site_disorder_assembly
    _atom_site_disorder_group
    Ni Ni1 0.45373(3) 0.49188(3) 0.66926(3) 0.03132(8) Uani d . 1 1 . .
    Ni Ni2 0.37394(3) 0.76610(3) 0.59280(3) 0.03324(9) Uani d . 1 1 . .
    N N1 0.45234(18) 0.33873(19) 0.77743(18) 0.0346(5) Uani d . 1 1 . .
    N N2 0.50204(18) 0.35800(18) 0.55758(17) 0.0323(5) Uani d . 1 1 . .
    N N3 0.65769(18) 0.5669(2) 0.75316(18) 0.0364(6) Uani d . 1 1 . .
    N N4 0.24626(18) 0.4257(2) 0.61209(18) 0.0371(6) Uani d . 1 1 . .
    N N5 0.35016(18) 0.70397(19) 0.74148(18) 0.0340(5) Uani d . 1 1 . .
    N N6 0.2507(2) 0.7224(2) 0.9124(2) 0.0510(7) Uani d D 1 1 . .
    H H6B 0.2906(19) 0.6662(16) 0.941(2) 0.061 Uiso d D 1 1 . .
    H H6A 0.235(2) 0.7699(19) 0.9683(17) 0.061 Uiso d D 1 1 . .
    N N7 0.27188(19) 0.88369(19) 0.63555(19) 0.0384(6) Uani d . 1 1 . .
    N N8 0.4142(2) 0.82419(19) 0.44897(19) 0.0419(6) Uani d . 1 1 . .
    H H8 0.3973 0.8940 0.4213 0.050 Uiso calc R 1 1 . .
    N N9 0.2065(2) 0.9041(2) 0.1685(2) 0.0626(7) Uani d . 1 1 . .
    O O1 0.40271(16) 0.60905(16) 0.79192(15) 0.0387(5) Uani d . 1 1 . .
    O O2 0.45424(15) 0.63556(15) 0.55536(14) 0.0346(4) Uani d . 1 1 . .
    O O3 0.2335(2) 0.9647(2) 0.2650(2) 0.0902(8) Uani d . 1 1 . .
    O O4 0.1740(3) 0.7894(3) 0.1607(3) 0.1234(12) Uani d . 1 1 . .
    O O5 0.2296(4) 0.9553(3) 0.0776(2) 0.1285(11) Uani d U 1 1 . .
    C C1 0.4176(3) 0.3303(3) 0.8866(2) 0.0477(8) Uani d . 1 1 . .
    H H1 0.3974 0.4017 0.9234 0.057 Uiso calc R 1 1 . .
    C C2 0.4105(3) 0.2203(3) 0.9472(3) 0.0562(9) Uani d . 1 1 . .
    H H2 0.3853 0.2171 1.0229 0.067 Uiso calc R 1 1 . .
    C C3 0.4416(3) 0.1151(3) 0.8929(3) 0.0532(9) Uani d . 1 1 . .
    H H3 0.4352 0.0390 0.9307 0.064 Uiso calc R 1 1 . .
    C C4 0.4823(2) 0.1235(3) 0.7816(2) 0.0410(7) Uani d . 1 1 . .
    H H4 0.5067 0.0544 0.7447 0.049 Uiso calc R 1 1 . .
    C C5 0.4859(2) 0.2373(2) 0.7266(2) 0.0332(7) Uani d . 1 1 . .
    C C6 0.5271(2) 0.2555(2) 0.6071(2) 0.0321(6) Uani d . 1 1 . .
    C C7 0.7375(2) 0.4927(3) 0.8027(3) 0.0480(8) Uani d . 1 1 . .
    H H7 0.7126 0.4051 0.7865 0.058 Uiso calc R 1 1 . .
    C C8 0.8551(3) 0.5403(3) 0.8767(3) 0.0612(10) Uani d . 1 1 . .
    H H8A 0.9077 0.4856 0.9101 0.073 Uiso calc R 1 1 . .
    C C9 0.8934(3) 0.6691(3) 0.9002(3) 0.0651(11) Uani d . 1 1 . .
    H H9 0.9709 0.7033 0.9517 0.078 Uiso calc R 1 1 . .
    C C10 0.8154(3) 0.7466(3) 0.8465(3) 0.0587(10) Uani d . 1 1 . .
    H H10 0.8405 0.8347 0.8585 0.070 Uiso calc R 1 1 . .
    C C11 0.6988(2) 0.6920(3) 0.7743(3) 0.0445(8) Uani d . 1 1 . .
    H H11 0.6461 0.7455 0.7385 0.053 Uiso calc R 1 1 . .
    C C12 0.1604(2) 0.4086(3) 0.6893(3) 0.0497(8) Uani d . 1 1 . .
    H H12 0.1919 0.4291 0.7703 0.060 Uiso calc R 1 1 . .
    C C13 0.0283(3) 0.3623(3) 0.6558(3) 0.0654(10) Uani d . 1 1 . .
    H H13 -0.0283 0.3513 0.7128 0.079 Uiso calc R 1 1 . .
    C C14 -0.0189(3) 0.3328(3) 0.5370(4) 0.0708(11) Uani d . 1 1 . .
    H H14 -0.1084 0.3014 0.5114 0.085 Uiso calc R 1 1 . .
    C C15 0.0670(3) 0.3500(3) 0.4571(3) 0.0664(10) Uani d . 1 1 . .
    H H15 0.0371 0.3309 0.3757 0.080 Uiso calc R 1 1 . .
    C C16 0.1994(3) 0.3960(3) 0.4975(3) 0.0503(8) Uani d . 1 1 . .
    H H16 0.2577 0.4065 0.4419 0.060 Uiso calc R 1 1 . .
    C C17 0.2787(2) 0.7604(2) 0.8038(2) 0.0374(7) Uani d . 1 1 . .
    C C18 0.2286(2) 0.8621(2) 0.7436(2) 0.0368(7) Uani d . 1 1 . .
    C C19 0.1439(2) 0.9336(3) 0.7852(3) 0.0529(9) Uani d . 1 1 . .
    H H19 0.1137 0.9175 0.8577 0.063 Uiso calc R 1 1 . .
    C C20 0.1053(3) 1.0286(3) 0.7175(3) 0.0617(10) Uani d . 1 1 . .
    H H20 0.0498 1.0780 0.7446 0.074 Uiso calc R 1 1 . .
    C C21 0.1495(3) 1.0495(3) 0.6102(3) 0.0585(9) Uani d . 1 1 . .
    H H21 0.1239 1.1132 0.5639 0.070 Uiso calc R 1 1 . .
    C C22 0.2319(3) 0.9763(3) 0.5708(3) 0.0488(8) Uani d . 1 1 . .
    H H22 0.2608 0.9911 0.4975 0.059 Uiso calc R 1 1 . .
loop_
    _atom_site_aniso_label
    _atom_site_aniso_U_11
    _atom_site_aniso_U_22
    _atom_site_aniso_U_33
    _atom_site_aniso_U_12
    _atom_site_aniso_U_13
    _atom_site_aniso_U_23
    Ni1 0.03287(15) 0.03169(17) 0.03126(17) 0.01043(13) 0.00592(13) 0.00101(13)
    Ni2 0.03572(15) 0.03221(17) 0.03383(17) 0.01353(13) 0.00404(14) -0.00190(14)
    N1 0.0353(10) 0.0386(12) 0.0312(11) 0.0102(9) 0.0055(9) 0.0022(9)
    N2 0.0389(10) 0.0305(11) 0.0292(11) 0.0082(9) 0.0091(9) 0.0017(9)
    N3 0.0362(10) 0.0368(11) 0.0378(12) 0.0088(9) 0.0088(9) 0.0010(10)
    N4 0.0353(10) 0.0417(12) 0.0359(11) 0.0088(9) 0.0094(9) 0.0008(10)
    N5 0.0349(10) 0.0352(11) 0.0342(11) 0.0131(9) 0.0061(9) -0.0035(9)
    N6 0.0580(12) 0.0633(15) 0.0413(13) 0.0282(11) 0.0185(11) 0.0009(12)
    N7 0.0382(10) 0.0358(11) 0.0401(12) 0.0112(9) -0.0011(10) -0.0057(10)
    N8 0.0565(12) 0.0310(11) 0.0451(13) 0.0210(10) 0.0133(10) 0.0057(10)
    N9 0.0837(15) 0.0704(16) 0.0504(15) 0.0439(13) 0.0246(13) 0.0175(13)
    O1 0.0458(9) 0.0395(10) 0.0345(9) 0.0176(8) 0.0066(8) 0.0013(8)
    O2 0.0448(8) 0.0347(9) 0.0299(9) 0.0180(7) 0.0107(7) 0.0037(7)
    O3 0.1267(16) 0.1144(18) 0.0461(13) 0.0744(14) 0.0053(13) -0.0103(13)
    O4 0.151(2) 0.079(2) 0.138(3) -0.0138(19) 0.064(2) 0.0039(19)
    O5 0.243(3) 0.0930(18) 0.0743(17) 0.0774(19) 0.044(2) 0.0252(15)
    C1 0.0498(14) 0.0572(18) 0.0381(15) 0.0145(13) 0.0081(13) 0.0043(14)
    C2 0.0515(15) 0.085(2) 0.0355(15) 0.0151(16) 0.0099(13) 0.0193(15)
    C3 0.0510(15) 0.0552(18) 0.0529(17) 0.0102(14) 0.0022(14) 0.0224(14)
    C4 0.0394(13) 0.0388(15) 0.0435(15) 0.0086(12) -0.0005(12) 0.0071(12)
    C5 0.0303(11) 0.0332(13) 0.0347(14) 0.0042(10) 0.0028(11) 0.0020(11)
    C6 0.0332(11) 0.0274(13) 0.0346(13) 0.0061(10) 0.0017(11) -0.0005(11)
    C7 0.0384(13) 0.0400(15) 0.0642(19) 0.0097(12) 0.0004(14) 0.0037(14)
    C8 0.0447(15) 0.0564(18) 0.078(2) 0.0122(14) -0.0111(16) 0.0107(17)
    C9 0.0421(15) 0.068(2) 0.074(2) 0.0004(16) -0.0103(16) -0.0087(18)
    C10 0.0466(15) 0.0435(17) 0.081(2) 0.0018(14) 0.0066(16) -0.0128(16)
    C11 0.0408(13) 0.0436(15) 0.0519(17) 0.0136(12) 0.0096(13) 0.0020(13)
    C12 0.0398(13) 0.0613(18) 0.0474(17) 0.0088(13) 0.0082(13) -0.0031(15)
    C13 0.0443(15) 0.060(2) 0.096(3) 0.0107(14) 0.0270(16) -0.0007(19)
    C14 0.0370(14) 0.0539(19) 0.115(3) 0.0073(14) -0.0030(17) -0.021(2)
    C15 0.0554(17) 0.069(2) 0.066(2) 0.0117(16) -0.0144(16) -0.0184(18)
    C16 0.0502(15) 0.0569(18) 0.0431(16) 0.0117(14) 0.0049(13) -0.0024(14)
    C17 0.0351(12) 0.0359(14) 0.0399(15) 0.0069(11) 0.0032(11) -0.0039(12)
    C18 0.0296(11) 0.0358(14) 0.0429(15) 0.0048(11) 0.0025(11) -0.0080(12)
    C19 0.0429(13) 0.0549(17) 0.066(2) 0.0190(13) 0.0163(14) -0.0062(15)
    C20 0.0542(15) 0.0575(18) 0.083(2) 0.0327(14) 0.0162(16) -0.0032(17)
    C21 0.0596(15) 0.0522(17) 0.070(2) 0.0339(13) 0.0009(16) 0.0024(16)
    C22 0.0548(15) 0.0467(16) 0.0481(17) 0.0232(13) 0.0015(14) 0.0013(14)
_geom_special_details     ?
loop_
    _geom_bond_atom_site_label_1
    _geom_bond_atom_site_label_2
    _geom_bond_site_symmetry_2
    _geom_bond_distance
    _geom_bond_publ_flag
    Ni1 O1 . 2.0295(17) ?
    Ni1 O2 . 2.0410(17) ?
    Ni1 N2 . 2.057(2) ?
    Ni1 N1 . 2.080(2) ?
    Ni1 N4 . 2.1435(19) ?
    Ni1 N3 . 2.1900(18) ?
    Ni2 O2 . 1.8278(17) ?
    Ni2 N8 . 1.836(2) ?
    Ni2 N5 . 1.860(2) ?
    Ni2 N7 . 1.888(2) ?
    N1 C1 . 1.335(3) ?
    N1 C5 . 1.339(3) ?
    N2 C6 . 1.303(3) ?
    N2 O2 2_666 1.414(3) ?
    N3 C11 . 1.331(3) ?
    N3 C7 . 1.336(3) ?
    N4 C16 . 1.321(3) ?
    N4 C12 . 1.330(3) ?
    N5 C17 . 1.306(3) ?
    N5 O1 . 1.350(3) ?
    N6 C17 . 1.360(3) ?
    N6 H6B . 0.843(15) ?
    N6 H6A . 0.851(16) ?
    N7 C22 . 1.347(3) ?
    N7 C18 . 1.373(3) ?
    N8 C6 2_666 1.333(3) ?
    N8 H8 . 0.8600 ?
    N9 O4 . 1.209(4) ?
    N9 O5 . 1.214(4) ?
    N9 O3 . 1.217(3) ?
    O2 N2 2_666 1.414(3) ?
    C1 C2 . 1.380(4) ?
    C1 H1 . 0.9300 ?
    C2 C3 . 1.378(4) ?
    C2 H2 . 0.9300 ?
    C3 C4 . 1.383(4) ?
    C3 H3 . 0.9300 ?
    C4 C5 . 1.386(4) ?
    C4 H4 . 0.9300 ?
    C5 C6 . 1.481(3) ?
    C6 N8 2_666 1.333(3) ?
    C7 C8 . 1.381(4) ?
    C7 H7 . 0.9300 ?
    C8 C9 . 1.368(4) ?
    C8 H8A . 0.9300 ?
    C9 C10 . 1.367(4) ?
    C9 H9 . 0.9300 ?
    C10 C11 . 1.378(4) ?
    C10 H10 . 0.9300 ?
    C11 H11 . 0.9300 ?
    C12 C13 . 1.367(4) ?
    C12 H12 . 0.9300 ?
    C13 C14 . 1.366(5) ?
    C13 H13 . 0.9300 ?
    C14 C15 . 1.354(5) ?
    C14 H14 . 0.9300 ?
    C15 C16 . 1.380(4) ?
    C15 H15 . 0.9300 ?
    C16 H16 . 0.9300 ?
    C17 C18 . 1.446(4) ?
    C18 C19 . 1.391(4) ?
    C19 C20 . 1.381(4) ?
    C19 H19 . 0.9300 ?
    C20 C21 . 1.368(5) ?
    C20 H20 . 0.9300 ?
    C21 C22 . 1.376(4) ?
    C21 H21 . 0.9300 ?
    C22 H22 . 0.9300 ?
loop_
    _geom_angle_atom_site_label_1
    _geom_angle_atom_site_label_2
    _geom_angle_atom_site_label_3
    _geom_angle_site_symmetry_1
    _geom_angle_site_symmetry_3
    _geom_angle
    _geom_angle_publ_flag
    O1 Ni1 O2 . . 87.43(7) ?
    O1 Ni1 N2 . . 173.84(8) ?
    O2 Ni1 N2 . . 98.68(7) ?
    O1 Ni1 N1 . . 95.46(8) ?
    O2 Ni1 N1 . . 176.94(7) ?
    N2 Ni1 N1 . . 78.42(8) ?
    O1 Ni1 N4 . . 86.65(7) ?
    O2 Ni1 N4 . . 90.52(7) ?
    N2 Ni1 N4 . . 92.45(8) ?
    N1 Ni1 N4 . . 88.65(8) ?
    O1 Ni1 N3 . . 85.71(7) ?
    O2 Ni1 N3 . . 92.71(7) ?
    N2 Ni1 N3 . . 94.77(8) ?
    N1 Ni1 N3 . . 88.52(7) ?
    N4 Ni1 N3 . . 171.56(8) ?
    O2 Ni2 N8 . . 84.38(8) ?
    O2 Ni2 N5 . . 91.50(8) ?
    N8 Ni2 N5 . . 174.27(9) ?
    O2 Ni2 N7 . . 172.23(8) ?
    N8 Ni2 N7 . . 100.57(9) ?
    N5 Ni2 N7 . . 83.96(9) ?
    C1 N1 C5 . . 118.4(2) ?
    C1 N1 Ni1 . . 127.43(19) ?
    C5 N1 Ni1 . . 114.07(16) ?
    C6 N2 O2 . 2_666 109.62(19) ?
    C6 N2 Ni1 . . 115.76(16) ?
    O2 N2 Ni1 2_666 . 132.58(14) ?
    C11 N3 C7 . . 116.9(2) ?
    C11 N3 Ni1 . . 119.41(17) ?
    C7 N3 Ni1 . . 122.75(16) ?
    C16 N4 C12 . . 117.3(2) ?
    C16 N4 Ni1 . . 120.50(18) ?
    C12 N4 Ni1 . . 122.16(16) ?
    C17 N5 O1 . . 117.4(2) ?
    C17 N5 Ni2 . . 116.46(18) ?
    O1 N5 Ni2 . . 126.15(15) ?
    C17 N6 H6B . . 115.2(18) ?
    C17 N6 H6A . . 125.6(16) ?
    H6B N6 H6A . . 111(2) ?
    C22 N7 C18 . . 118.8(2) ?
    C22 N7 Ni2 . . 128.23(19) ?
    C18 N7 Ni2 . . 112.85(17) ?
    C6 N8 Ni2 2_666 . 111.45(17) ?
    C6 N8 H8 2_666 . 124.3 ?
    Ni2 N8 H8 . . 124.3 ?
    O4 N9 O5 . . 116.9(3) ?
    O4 N9 O3 . . 121.9(3) ?
    O5 N9 O3 . . 120.3(3) ?
    N5 O1 Ni1 . . 112.62(13) ?
    N2 O2 Ni2 2_666 . 114.03(13) ?
    N2 O2 Ni1 2_666 . 127.93(13) ?
    Ni2 O2 Ni1 . . 117.72(8) ?
    N1 C1 C2 . . 122.7(3) ?
    N1 C1 H1 . . 118.6 ?
    C2 C1 H1 . . 118.6 ?
    C3 C2 C1 . . 118.5(3) ?
    C3 C2 H2 . . 120.8 ?
    C1 C2 H2 . . 120.8 ?
    C2 C3 C4 . . 119.5(3) ?
    C2 C3 H3 . . 120.2 ?
    C4 C3 H3 . . 120.2 ?
    C3 C4 C5 . . 118.3(3) ?
    C3 C4 H4 . . 120.8 ?
    C5 C4 H4 . . 120.8 ?
    N1 C5 C4 . . 122.4(2) ?
    N1 C5 C6 . . 115.2(2) ?
    C4 C5 C6 . . 122.4(2) ?
    N2 C6 N8 . 2_666 120.5(2) ?
    N2 C6 C5 . . 115.1(2) ?
    N8 C6 C5 2_666 . 124.5(2) ?
    N3 C7 C8 . . 123.0(3) ?
    N3 C7 H7 . . 118.5 ?
    C8 C7 H7 . . 118.5 ?
    C9 C8 C7 . . 119.1(3) ?
    C9 C8 H8A . . 120.5 ?
    C7 C8 H8A . . 120.5 ?
    C10 C9 C8 . . 118.7(3) ?
    C10 C9 H9 . . 120.7 ?
    C8 C9 H9 . . 120.7 ?
    C9 C10 C11 . . 118.9(3) ?
    C9 C10 H10 . . 120.6 ?
    C11 C10 H10 . . 120.6 ?
    N3 C11 C10 . . 123.4(3) ?
    N3 C11 H11 . . 118.3 ?
    C10 C11 H11 . . 118.3 ?
    N4 C12 C13 . . 123.4(3) ?
    N4 C12 H12 . . 118.3 ?
    C13 C12 H12 . . 118.3 ?
    C14 C13 C12 . . 118.7(3) ?
    C14 C13 H13 . . 120.7 ?
    C12 C13 H13 . . 120.7 ?
    C15 C14 C13 . . 118.7(3) ?
    C15 C14 H14 . . 120.7 ?
    C13 C14 H14 . . 120.7 ?
    C14 C15 C16 . . 119.5(3) ?
    C14 C15 H15 . . 120.2 ?
    C16 C15 H15 . . 120.2 ?
    N4 C16 C15 . . 122.4(3) ?
    N4 C16 H16 . . 118.8 ?
    C15 C16 H16 . . 118.8 ?
    N5 C17 N6 . . 122.5(2) ?
    N5 C17 C18 . . 113.5(2) ?
    N6 C17 C18 . . 123.9(2) ?
    N7 C18 C19 . . 120.8(3) ?
    N7 C18 C17 . . 113.1(2) ?
    C19 C18 C17 . . 126.1(3) ?
    C20 C19 C18 . . 119.3(3) ?
    C20 C19 H19 . . 120.4 ?
    C18 C19 H19 . . 120.4 ?
    C21 C20 C19 . . 119.4(3) ?
    C21 C20 H20 . . 120.3 ?
    C19 C20 H20 . . 120.3 ?
    C20 C21 C22 . . 120.0(3) ?
    C20 C21 H21 . . 120.0 ?
    C22 C21 H21 . . 120.0 ?
    N7 C22 C21 . . 121.8(3) ?
    N7 C22 H22 . . 119.1 ?
    C21 C22 H22 . . 119.1 ?
data_global
_journal_date_recd_electronic     2011-11-08
_journal_date_accepted     2011-12-06
_journal_name_full     'Acta Crystallographica, Section E'
_journal_year     2012
_journal_volume     68
_journal_issue      1
_journal_page_first     m40
_journal_page_last     m40
_journal_paper_category     QM
_journal_paper_doi     10.1107/S1600536811052524
_journal_coeditor_code     BH2397
_publ_contact_author_name     'Xiao-Hui Deng'
_publ_contact_author_address
;
Institute of Cash crops
Hubei Academy of Agricultural Science
Wuhan 430064
People's Republic of China
;
_publ_contact_author_email     xhdengyy@yahoo.com.cn
_publ_contact_author_fax     86-27-87389330
_publ_contact_author_phone     86-27-87389330
_publ_section_title
;\
Bis[\m~3~-<i>N</i>'-oxidopyridine-2-carboximidamidato(2-)]bis[\m~2~-<i>N</i>'-\
oxidopyridine-2-carboximidamidato(1-)]tetrapyridinetetranickel(II) dinitrate
;
loop_
    _publ_author_name
    _publ_author_footnote
    _publ_author_address
    "Deng, Xiao-Hui" .
;
Institute of Cash Crops
Hubei Academy of Agricultural Science
Wuhan 430064
People's Republic of China
;
    "Ran, Jing-Wen" .
;
Key Laboratory of Industrial Ecology and Environmental Engineering (MOE)
and State Key Laboratory of Fine Chemicals
School of Environmental Science and Technology
Dalian University of Technology
Dalian 116024
People's Republic of China
;
