# Supplementary material for: Bis[μ3-N′-oxidopyridine-2-carbox­imidamidato(2−)]bis­[μ2-N′-oxido­pyridine-2-carboximidamidato(1−)]tetra­pyridine­tetra­nickel(II) dinitrate
Source: Acta Crystallogr Sect E Struct Rep Online. 2011 Dec 10;68(Pt 1):m40. doi: 10.1107/S1600536811052524 (PMC3254310; doi:10.1107/S1600536811052524)
Supplement: Supplementary file 2 [file e-68-00m40-Isup2.hkl]

# 
# h,k,l, Fc-squared, Fo-squared, sigma(Fo-squared) and status flag 
# 
data_I
_shelx_title ' A in P-1' 
_shelx_refln_list_code          4 
_shelx_F_calc_maximum      181.14 
_exptl_crystal_F_000       624.00 
_reflns_d_resolution_high  0.8409 
 
loop_ 
 _symmetry_equiv_pos_as_xyz 
 'x, y, z' 
 '-x, -y, -z' 
 
_cell_length_a    10.4356 
_cell_length_b    10.7190 
_cell_length_c    11.2908 
_cell_angle_alpha  92.041 
_cell_angle_beta   98.240 
_cell_angle_gamma 100.870 
 
_shelx_F_squared_multiplier     1.000 
 
loop_ 
 _refln_index_h 
 _refln_index_k 
 _refln_index_l 
 _refln_F_squared_calc 
 _refln_F_squared_meas 
 _refln_F_squared_sigma 
 _refln_observed_status 
   2   0   0       16.69       30.87      7.29 o 
   3   0   0     4614.25     4749.71     77.92 o 
   4   0   0      282.69      292.35      9.47 o 
   5   0   0      857.76      769.35     21.66 o 
   6   0   0      208.15      220.00     10.30 o 
   7   0   0        0.31        5.52      4.83 o 
   8   0   0      260.83      287.74     16.35 o 
   9   0   0       10.63        0.02      8.70 o 
  10   0   0      381.29      371.36     25.88 o 
  11   0   0      336.07      364.61     55.64 o 
  12   0   0      171.72      140.49     26.64 o 
 -12   1   0       16.35        6.90     25.71 o 
 -11   1   0      436.85      517.71     40.93 o 
 -10   1   0     1056.57     1066.50     39.91 o 
  -9   1   0     1227.77     1167.81     39.38 o 
  -8   1   0      376.96      477.40     30.35 o 
  -7   1   0      204.89      248.30     11.63 o 
  -6   1   0     1703.97     1663.67     32.60 o 
  -5   1   0      760.19      716.44     16.13 o 
  -4   1   0      172.16      202.45      9.28 o 
  -3   1   0      110.35       86.23      9.90 o 
   1   1   0    14764.00    13585.49    348.51 o 
   2   1   0    20722.30    19444.66    500.09 o 
   3   1   0      185.35      205.93      8.23 o 
   4   1   0      124.64      115.92      6.87 o 
   5   1   0      104.10      122.65      7.74 o 
   6   1   0      915.48      873.12     20.15 o 
   7   1   0     1704.23     1798.84     48.32 o 
   8   1   0      352.81      341.36     17.75 o 
   9   1   0       25.78       11.25      9.35 o 
  10   1   0       10.80       22.15     11.42 o 
  11   1   0       38.28        5.24     15.96 o 
 -12   2   0        0.85        0.82     16.81 o 
 -11   2   0        7.28        1.80     15.32 o 
 -10   2   0      512.85      491.94     37.62 o 
  -9   2   0     1008.55      977.44     46.22 o 
  -8   2   0      841.03      742.41     46.20 o 
  -7   2   0     1359.70     1446.61     31.45 o 
  -6   2   0      897.27      947.15     24.05 o 
  -5   2   0      872.90      925.54     21.00 o 
  -4   2   0     3084.32     2986.28     56.02 o 
  -3   2   0     1957.55     1988.47     72.84 o 
  -2   2   0     2675.99     3005.34     84.68 o 
  -1   2   0     3545.36     3549.96    103.37 o 
   0   2   0      385.16      406.16     21.02 o 
   1   2   0    16524.05    17011.10    310.09 o 
   2   2   0      315.02      320.07     14.35 o 
   3   2   0     8306.11     8234.49    112.34 o 
   4   2   0     1456.29     1516.31     29.30 o 
   5   2   0      437.99      452.10     13.66 o 
   6   2   0        2.76        7.40      4.80 o 
   7   2   0      477.05      457.69     19.14 o 
   8   2   0      544.62      573.41     28.91 o 
   9   2   0      709.12      718.00     50.73 o 
  10   2   0      312.32      362.50     25.75 o 
  11   2   0        2.38       11.52     19.93 o 
 -12   3   0      213.98      229.47     47.48 o 
 -11   3   0      155.66      172.91     27.95 o 
 -10   3   0        1.49       16.41     14.37 o 
  -9   3   0      493.06      433.70     84.96 o 
  -8   3   0        0.81       -4.72      8.14 o 
  -7   3   0      201.80      159.36     14.52 o 
  -6   3   0      520.42      545.61     17.15 o 
  -5   3   0     1521.81     1682.55     31.91 o 
  -4   3   0      347.89      367.86     20.46 o 
  -3   3   0     3926.51     3862.75    174.65 o 
  -2   3   0     1755.96     1816.78     44.38 o 
  -1   3   0    12525.29    12593.32    340.79 o 
   0   3   0      153.16      147.06     10.97 o 
   1   3   0      366.67      372.53     16.77 o 
   2   3   0      686.17      852.07     27.50 o 
   3   3   0      164.20      144.57      8.29 o 
   4   3   0       10.00        9.66      5.37 o 
   5   3   0      205.20      199.26     11.64 o 
   6   3   0       56.26       65.21     11.23 o 
   7   3   0       13.49        2.69      6.54 o 
   8   3   0      129.73      148.29     19.03 o 
   9   3   0      502.43      517.24     37.24 o 
  10   3   0      567.55      526.86     36.72 o 
  11   3   0      108.22      114.01     33.56 o 
 -12   4   0      286.00      271.51     39.34 o 
 -11   4   0      999.29     1126.81    126.16 o 
 -10   4   0      531.63      542.56     79.64 o 
  -9   4   0      132.79      167.02     24.09 o 
  -8   4   0      730.80      734.97     29.50 o 
  -7   4   0      478.40      455.10     22.69 o 
  -6   4   0        2.94       14.97      5.26 o 
  -5   4   0       36.68       23.64      6.48 o 
  -4   4   0      143.94      139.65      9.63 o 
  -3   4   0     2962.47     3187.71     95.67 o 
  -2   4   0     1076.31     1248.41     28.24 o 
  -1   4   0     5322.08     5250.53    108.17 o 
   0   4   0     2827.69     2882.59     66.50 o 
   1   4   0      805.80      789.38     31.74 o 
   2   4   0       21.54       25.11      7.77 o 
   3   4   0      871.12      848.61     27.47 o 
   4   4   0      597.42      555.41     16.91 o 
   5   4   0       91.40       78.47     12.49 o 
   6   4   0       10.45       11.95      8.09 o 
   7   4   0       26.14       29.80     12.33 o 
   8   4   0        0.75       -5.22     10.33 o 
   9   4   0       70.54       67.85     18.24 o 
  10   4   0       47.91       40.94     17.75 o 
 -12   5   0       56.41       81.83     22.97 o 
 -11   5   0      473.32      452.74     40.41 o 
 -10   5   0     1086.08     1127.75     54.57 o 
  -9   5   0     1068.73     1232.65     54.05 o 
  -8   5   0      566.54      590.63     40.36 o 
  -7   5   0        0.38        2.91      7.47 o 
  -6   5   0      908.13      805.47     34.51 o 
  -5   5   0     1564.19     1563.07     36.77 o 
  -4   5   0     2995.43     3241.64     86.42 o 
  -3   5   0      461.29      423.85     16.66 o 
  -2   5   0       38.40       38.90      8.93 o 
  -1   5   0       38.17       38.49      6.37 o 
   0   5   0      222.37      230.44     16.71 o 
   1   5   0     1372.59     1168.67     38.17 o 
   2   5   0     1803.74     1605.38     47.70 o 
   3   5   0      690.79      662.01     28.58 o 
   4   5   0      315.22      282.09     16.94 o 
   5   5   0      195.02      212.52     20.74 o 
   6   5   0      337.90      344.48     36.33 o 
   7   5   0      700.98      699.44     38.31 o 
   8   5   0      198.57      214.53     26.87 o 
   9   5   0       99.73      121.98     29.87 o 
  10   5   0        2.58        8.28     21.98 o 
 -11   6   0        1.41        9.67     15.42 o 
 -10   6   0       11.21       13.64     13.97 o 
  -9   6   0      534.02      589.57     40.69 o 
  -8   6   0      690.31      758.24     37.88 o 
  -7   6   0      741.98      806.79     38.15 o 
  -6   6   0      298.81      315.76     24.30 o 
  -5   6   0      633.89      627.63     30.61 o 
  -4   6   0     4041.72     4168.69     78.04 o 
  -3   6   0     2245.13     2327.51     49.30 o 
  -2   6   0     7553.24     7308.41    152.14 o 
  -1   6   0     1003.70     1018.30     27.12 o 
   0   6   0        4.80       -6.52      6.13 o 
   1   6   0      166.96      165.02     17.12 o 
   2   6   0      298.40      265.49     20.52 o 
   3   6   0        1.28        6.68      8.05 o 
   4   6   0      111.26      144.34     14.63 o 
   5   6   0      287.06      305.65     20.42 o 
   6   6   0      209.86      213.72     51.88 o 
   7   6   0      338.97      339.28     30.05 o 
   8   6   0      341.30      358.10     42.30 o 
   9   6   0      450.80      370.87     48.26 o 
 -11   7   0       66.19       30.90     18.26 o 
 -10   7   0       27.32       35.48     18.08 o 
  -9   7   0       95.81       95.15     16.70 o 
  -8   7   0       10.18       23.84     10.18 o 
  -7   7   0      282.33      264.52     59.90 o 
  -6   7   0       53.44       42.98     12.67 o 
  -5   7   0      239.21      262.10     17.13 o 
  -4   7   0       31.77       31.94      8.66 o 
  -3   7   0     2793.53     2903.06     93.01 o 
  -2   7   0     6400.56     6711.46    116.10 o 
  -1   7   0     3464.73     3523.33     98.16 o 
   0   7   0     2731.56     2563.23     71.09 o 
   1   7   0      176.71      184.42     19.77 o 
   2   7   0      222.22      191.01     29.08 o 
   3   7   0       60.89       52.93     16.53 o 
   4   7   0        9.35        6.28      8.41 o 
   5   7   0        7.77       13.06     10.22 o 
   6   7   0       31.02       39.31     33.39 o 
   7   7   0        3.04       -9.57     12.31 o 
   8   7   0       11.38       15.99     17.77 o 
 -10   8   0      371.74      429.21     39.47 o 
  -9   8   0        4.43        5.70     11.19 o 
  -8   8   0       96.89       72.27     18.71 o 
  -7   8   0      238.29      226.96     25.69 o 
  -6   8   0      115.97      140.86     20.52 o 
  -5   8   0      857.44      879.56     39.74 o 
  -4   8   0      911.36      949.83     39.10 o 
  -3   8   0      362.29      380.23     33.29 o 
  -2   8   0      909.66      968.67     52.91 o 
  -1   8   0     1488.64     1491.74     91.24 o 
   0   8   0     2200.28     2158.99    145.82 o 
   1   8   0     2323.10     2354.75     71.53 o 
   2   8   0      453.99      394.27     29.02 o 
   3   8   0       30.78       32.05     12.61 o 
   4   8   0       18.02       -4.57     15.61 o 
   5   8   0      343.41      408.00     26.66 o 
   6   8   0      228.60      272.90     51.69 o 
   7   8   0        5.34       21.69     16.78 o 
 -10   9   0      289.49      278.24     37.96 o 
  -9   9   0      378.85      367.12     64.70 o 
  -8   9   0      292.54      278.50     32.00 o 
  -7   9   0        2.87        0.70     13.26 o 
  -6   9   0       82.66       82.68     18.12 o 
  -5   9   0       49.78       46.31     14.88 o 
  -4   9   0      522.94      472.67     64.50 o 
  -3   9   0     1546.15     1485.98     56.63 o 
  -2   9   0       44.63       31.01     12.94 o 
  -1   9   0       99.12       99.77     17.55 o 
   0   9   0       18.20       -9.03     23.19 o 
   1   9   0      222.45      222.16     25.00 o 
   2   9   0      348.97      322.36     28.97 o 
   3   9   0       51.24       43.87     15.14 o 
   4   9   0       10.09       -2.51     11.67 o 
   5   9   0        0.66        4.70     10.56 o 
   6   9   0       87.65       74.60     21.32 o 
  -9  10   0        2.16       -3.23     12.28 o 
  -8  10   0      241.63      270.24     32.71 o 
  -7  10   0      197.58      145.91     36.46 o 
  -6  10   0      543.02      581.86     58.60 o 
  -5  10   0       12.48       -3.99     16.43 o 
  -4  10   0       47.42       36.24     14.70 o 
  -3  10   0       33.59       42.37     14.73 o 
  -2  10   0      125.20      178.36     27.75 o 
  -1  10   0      170.20      227.56     26.04 o 
   0  10   0        4.88       -3.83     10.93 o 
   1  10   0        0.37        3.78     11.89 o 
   2  10   0       35.76       29.16     21.71 o 
   3  10   0        8.16        1.88     17.14 o 
   4  10   0       21.45       36.90     13.92 o 
   5  10   0        8.53      -12.61     18.08 o 
  -8  11   0       86.68      107.54     37.17 o 
  -7  11   0       56.93       17.65     23.72 o 
  -6  11   0       17.47       24.06     27.33 o 
  -5  11   0       23.67       48.83     25.93 o 
  -4  11   0        0.39       -9.85     20.75 o 
  -3  11   0      130.03      149.30     23.23 o 
  -2  11   0       51.90       45.69     17.05 o 
  -1  11   0      239.29      312.67     31.90 o 
   0  11   0      734.36      737.27     45.49 o 
   1  11   0      276.73      252.56     33.55 o 
   2  11   0       17.78       13.15     14.97 o 
   3  11   0       90.21      123.65     24.07 o 
  -6  12   0      254.53      251.34     49.58 o 
  -5  12   0      193.92      218.90     43.72 o 
  -4  12   0      144.10      109.38     33.43 o 
  -3  12   0        2.26        7.28     14.72 o 
  -2  12   0        4.20        9.67     14.91 o 
  -1  12   0       28.58        5.04     23.96 o 
   0  12   0      169.25      164.76     27.89 o 
   1  12   0      250.11      311.81     34.54 o 
  -1 -12   1       45.74       35.67     17.74 o 
   0 -12   1      135.69       95.33     22.88 o 
   1 -12   1       19.10       21.96     16.76 o 
   2 -12   1        0.15        5.34     14.27 o 
   3 -12   1       14.09      -10.36     17.38 o 
   4 -12   1       35.19       13.15     23.38 o 
   5 -12   1       58.39      120.15     36.36 o 
   6 -12   1      315.70      288.78     53.67 o 
  -4 -11   1      285.56      277.19     39.88 o 
  -3 -11   1      512.48      500.06     39.68 o 
  -2 -11   1      331.56      403.00     35.47 o 
  -1 -11   1      113.78      126.98     22.60 o 
   0 -11   1       10.41        5.76     13.68 o 
   1 -11   1      291.41      228.81     27.64 o 
   2 -11   1      172.34      208.42     26.73 o 
   3 -11   1      316.71      302.91     34.09 o 
   4 -11   1      207.82      267.63     45.53 o 
   5 -11   1       47.09       50.60     26.41 o 
   6 -11   1        4.08       -8.18     17.24 o 
   7 -11   1       99.55       41.74     26.17 o 
   8 -11   1      303.83      379.07     57.48 o 
  -5 -10   1        0.42       -4.03     17.00 o 
  -4 -10   1       14.60       11.04     13.67 o 
  -3 -10   1        6.25       15.51     13.53 o 
  -2 -10   1      248.32      276.06     36.55 o 
  -1 -10   1      369.13      415.63     33.16 o 
   0 -10   1      198.16      252.26     27.03 o 
   1 -10   1        1.80       15.65     12.61 o 
   2 -10   1      278.58      253.12     26.02 o 
   3 -10   1     1480.60     1453.57     66.03 o 
   4 -10   1      459.52      551.84     57.65 o 
   5 -10   1      160.32      173.20     35.81 o 
   6 -10   1        9.09       29.34     22.69 o 
   7 -10   1       46.31       61.24     17.69 o 
   8 -10   1        1.48       -8.77     26.97 o 
   9 -10   1        3.02       29.96     18.11 o 
  -6  -9   1      290.21      305.83     33.27 o 
  -5  -9   1      167.50      162.00     27.75 o 
  -4  -9   1       21.98       16.75     16.34 o 
  -3  -9   1       24.10       10.92     13.02 o 
  -2  -9   1       13.64       18.83     18.52 o 
  -1  -9   1       25.93       29.62     12.41 o 
   0  -9   1       31.83       21.85     11.97 o 
   1  -9   1      275.78      263.86     25.08 o 
   2  -9   1      269.46      314.95     26.41 o 
   3  -9   1      753.04      783.05     68.01 o 
   4  -9   1       18.71       50.81     22.63 o 
   5  -9   1        7.37       16.99     13.13 o 
   6  -9   1      304.46      318.81     29.98 o 
   7  -9   1       86.65       89.90     20.46 o 
   8  -9   1      168.35      147.56     24.88 o 
   9  -9   1      135.20      162.15     27.73 o 
  10  -9   1      168.98      139.13     27.03 o 
  -7  -8   1       50.27       66.87     20.68 o 
  -6  -8   1      141.45      146.35     22.61 o 
  -5  -8   1      304.99      337.93     23.61 o 
  -4  -8   1      540.27      547.92     34.63 o 
  -3  -8   1      227.53      224.60     23.30 o 
  -2  -8   1      108.63       94.00     22.08 o 
  -1  -8   1       28.53       31.12     11.83 o 
   0  -8   1      420.32      411.54     27.97 o 
   1  -8   1      148.63      150.43     24.64 o 
   2  -8   1      286.00      295.03     23.84 o 
   3  -8   1       50.60       44.54     11.98 o 
   4  -8   1       65.05       44.20      9.65 o 
   5  -8   1     1066.20     1087.61     54.34 o 
   6  -8   1      539.99      584.81     37.22 o 
   7  -8   1      913.25      886.95     61.24 o 
   8  -8   1      997.46     1124.90     52.51 o 
   9  -8   1       67.69       28.47     12.91 o 
  10  -8   1        8.51        4.68     15.44 o 
  -8  -7   1       45.99       54.96     19.01 o 
  -7  -7   1       26.90       18.12     15.08 o 
  -6  -7   1       25.14       15.52     13.40 o 
  -5  -7   1       41.81       46.12     11.93 o 
  -4  -7   1      103.81      100.71     23.17 o 
  -3  -7   1     1247.79     1199.46     45.08 o 
  -2  -7   1      350.32      330.82     24.62 o 
  -1  -7   1        4.14       -0.68      7.61 o 
   0  -7   1        4.66        3.83      7.59 o 
   1  -7   1      468.27      495.00     20.47 o 
   2  -7   1     6631.26     6943.07    149.19 o 
   3  -7   1     3664.26     3918.78     75.69 o 
   4  -7   1      537.44      558.26     22.65 o 
   5  -7   1      199.78      212.34     22.01 o 
   6  -7   1     1747.92     1801.43     61.53 o 
   7  -7   1      905.44     1042.94     46.17 o 
   8  -7   1       99.05       90.49     40.38 o 
   9  -7   1      395.10      398.69     43.81 o 
  10  -7   1      275.42      318.41     35.46 o 
  11  -7   1       52.94        7.42     17.75 o 
  -9  -6   1      131.40      158.38     37.62 o 
  -8  -6   1      974.93     1133.71     51.21 o 
  -7  -6   1      618.22      717.90     40.54 o 
  -6  -6   1       16.97        0.16     10.64 o 
  -5  -6   1      152.68      140.17     14.54 o 
  -4  -6   1       13.37       14.92      9.39 o 
  -3  -6   1       99.27      120.80     15.97 o 
  -2  -6   1     1178.29     1219.24     42.04 o 
  -1  -6   1      276.86      269.82     15.14 o 
   0  -6   1      150.29      220.65     12.97 o 
   1  -6   1     1243.47     1328.36     32.85 o 
   2  -6   1     1103.92     1023.76     35.34 o 
   3  -6   1     2364.29     2427.33     80.82 o 
   4  -6   1     5623.42     5913.26    103.67 o 
   5  -6   1     2381.46     2351.39     79.10 o 
   6  -6   1      283.65      309.07     25.01 o 
   7  -6   1      120.62      135.93     19.87 o 
   8  -6   1      248.96      292.18     25.35 o 
   9  -6   1      119.35      108.64     16.44 o 
  10  -6   1       30.51       13.33     14.50 o 
  11  -6   1       66.54       65.69     19.58 o 
 -10  -5   1       21.76       20.79     23.72 o 
  -9  -5   1        1.09       13.12     22.52 o 
  -8  -5   1      319.62      285.23     27.94 o 
  -7  -5   1     1034.50      954.87     42.06 o 
  -6  -5   1     1058.76     1051.91     42.57 o 
  -5  -5   1     1834.90     1838.70     45.06 o 
  -4  -5   1     1749.29     1679.50     41.60 o 
  -3  -5   1      405.79      405.48     22.91 o 
  -2  -5   1      500.33      418.11     22.37 o 
  -1  -5   1      156.95      152.19     14.59 o 
   0  -5   1      254.38      268.19     12.99 o 
   1  -5   1      201.40      230.45     15.85 o 
   2  -5   1      680.78      626.79     19.93 o 
   3  -5   1      630.34      685.65     21.10 o 
   4  -5   1      359.37      319.62     14.68 o 
   5  -5   1     3350.46     3022.52     78.88 o 
   6  -5   1     6555.44     6646.73    149.04 o 
   7  -5   1      688.78      737.96     35.47 o 
   8  -5   1      160.60      170.35     17.63 o 
   9  -5   1       58.15       50.17     12.13 o 
  10  -5   1      343.69      299.82     39.07 o 
  11  -5   1      436.78      479.29     48.26 o 
 -10  -4   1       45.24       48.83     26.00 o 
  -9  -4   1      104.01       62.53     25.56 o 
  -8  -4   1       73.02       93.47     33.15 o 
  -7  -4   1        3.63        6.68      9.93 o 
  -6  -4   1      364.60      378.05     20.03 o 
  -5  -4   1     1242.41     1246.21     56.18 o 
  -4  -4   1     1653.86     1558.69     31.47 o 
  -3  -4   1     1397.85     1344.76     39.95 o 
  -2  -4   1       59.18       95.09     11.16 o 
  -1  -4   1     3763.58     3845.19     84.15 o 
   0  -4   1      264.64      256.69     15.16 o 
   1  -4   1     1837.40     1737.29     44.16 o 
   2  -4   1     2677.66     2827.93     52.06 o 
   3  -4   1       74.98       63.49     14.98 o 
   4  -4   1     1504.53     1792.38     69.90 o 
   5  -4   1      113.52       90.78     13.45 o 
   6  -4   1      295.44      286.82     27.53 o 
   7  -4   1     1399.51     1443.45     41.27 o 
   8  -4   1     1566.93     1714.61     57.23 o 
   9  -4   1       13.59       22.34     12.69 o 
  10  -4   1        0.92       -5.94     12.98 o 
  11  -4   1       33.53       16.51     16.37 o 
  12  -4   1      532.81      532.59     84.72 o 
 -11  -3   1       55.53       61.47     26.31 o 
 -10  -3   1      209.48      208.37     25.85 o 
  -9  -3   1      351.26      384.59     21.14 o 
  -8  -3   1      475.42      466.15     24.64 o 
  -7  -3   1      239.40      254.50     16.69 o 
  -6  -3   1       15.88       21.82      6.62 o 
  -5  -3   1       19.36       23.67      7.06 o 
  -4  -3   1     1357.86     1375.98     27.54 o 
  -3  -3   1      796.13      768.76     25.27 o 
  -2  -3   1      626.59      601.07     24.70 o 
  -1  -3   1       34.81       50.56      7.94 o 
   0  -3   1     3008.93     3204.94     68.21 o 
   1  -3   1     7991.73     8055.30    225.14 o 
   2  -3   1     3844.48     3878.46    121.60 o 
   3  -3   1      716.97      733.40     26.39 o 
   4  -3   1       57.05       24.41      7.88 o 
   5  -3   1      356.04      350.55     20.79 o 
   6  -3   1      989.68      916.93     45.68 o 
   7  -3   1      140.51      153.55     14.54 o 
   8  -3   1       76.37       79.38     12.95 o 
   9  -3   1       25.87       31.85     20.60 o 
  10  -3   1      309.14      264.40     30.15 o 
  11  -3   1      280.61      225.18     31.30 o 
  12  -3   1        6.30       17.10     17.68 o 
 -11  -2   1       25.77       36.37     18.50 o 
 -10  -2   1        4.44        7.36     15.47 o 
  -9  -2   1      123.37      140.67     14.31 o 
  -8  -2   1      878.60      869.73     27.12 o 
  -7  -2   1     1106.52     1149.37     29.84 o 
  -6  -2   1     1205.62     1139.52     23.77 o 
  -5  -2   1      464.94      433.88     13.05 o 
  -4  -2   1      432.64      523.82     25.45 o 
  -3  -2   1      177.77      205.49      8.87 o 
  -2  -2   1        9.36       -0.03      6.15 o 
  -1  -2   1        4.82       -0.34      4.74 o 
   0  -2   1      522.23      504.35     23.54 o 
   1  -2   1       43.33       25.59      8.42 o 
   2  -2   1     1628.17     1492.25     37.67 o 
   3  -2   1     5213.60     4875.60    173.73 o 
   4  -2   1     3181.93     3138.75     72.83 o 
   5  -2   1     3200.38     3127.38     61.57 o 
   6  -2   1      415.61      388.66     16.62 o 
   7  -2   1       66.87      122.16     11.46 o 
   8  -2   1      546.74      591.17     52.71 o 
   9  -2   1      708.70      691.76     40.85 o 
  10  -2   1        0.77        7.38     13.90 o 
  11  -2   1        0.69       -1.13     15.14 o 
  12  -2   1       58.89       66.14     21.64 o 
 -11  -1   1        9.10        6.02     14.77 o 
 -10  -1   1        0.39       -4.85     11.36 o 
  -9  -1   1        4.95        9.04      8.03 o 
  -8  -1   1      113.90      126.02     12.32 o 
  -7  -1   1      497.12      490.46     18.95 o 
  -6  -1   1      534.02      525.40     14.74 o 
  -5  -1   1     3821.03     3650.12     51.32 o 
  -4  -1   1     2263.73     2191.03     38.69 o 
  -3  -1   1      120.93      101.60      7.97 o 
  -2  -1   1      175.21      189.76     10.44 o 
   1  -1   1        4.68       -2.39      4.43 o 
   2  -1   1     5253.36     5447.83    107.87 o 
   3  -1   1     8700.22     8647.06    137.70 o 
   4  -1   1     1164.14     1120.53     47.21 o 
   5  -1   1     2461.24     2519.31     38.45 o 
   6  -1   1      437.40      389.08     13.16 o 
   7  -1   1     1979.94     1793.51     55.95 o 
   8  -1   1      100.69       97.49     14.11 o 
   9  -1   1      121.42      112.58     17.85 o 
  10  -1   1      228.13      251.05     23.05 o 
  11  -1   1      517.98      545.37     46.44 o 
  12  -1   1      105.55       97.45     24.77 o 
 -12   0   1      106.78      130.44     24.54 o 
 -11   0   1      202.99      174.51     26.83 o 
 -10   0   1      400.61      394.89     66.83 o 
  -9   0   1      520.78      551.51     23.07 o 
  -8   0   1       16.16       11.80      6.99 o 
  -7   0   1      237.69      273.14     17.23 o 
  -6   0   1      270.34      236.49     10.06 o 
  -5   0   1     2403.82     2529.78     37.80 o 
  -4   0   1     1940.76     1904.94     38.97 o 
  -3   0   1    10481.80    10550.03    161.15 o 
  -2   0   1      403.83      479.92     22.90 o 
  -1   0   1        1.75        3.37      3.78 o 
   2   0   1    18482.94    19201.10    353.11 o 
   3   0   1     5212.63     4909.75     70.96 o 
   4   0   1     3241.81     3602.78     54.70 o 
   5   0   1      724.74      736.40     16.98 o 
   6   0   1      881.36      885.60     20.35 o 
   7   0   1      508.71      522.99     22.13 o 
   8   0   1      562.01      527.65     25.98 o 
   9   0   1      711.53      735.22     44.53 o 
  10   0   1        0.95        6.55     10.59 o 
  11   0   1       99.07      108.35     18.74 o 
 -12   1   1       44.78       37.76     38.57 o 
 -11   1   1       74.42       70.41     20.53 o 
 -10   1   1      330.73      297.10     30.84 o 
  -9   1   1      811.15      848.56     33.27 o 
  -8   1   1     1555.86     1545.92     35.89 o 
  -7   1   1      460.15      488.01     18.08 o 
  -6   1   1      319.22      307.90     11.92 o 
  -5   1   1      785.22      750.51     16.18 o 
  -4   1   1        6.73       12.79      3.91 o 
  -3   1   1        1.86        7.42      4.54 o 
  -2   1   1      334.78      351.58     19.45 o 
  -1   1   1        3.84        7.33      3.99 o 
   3   1   1    32812.95    32791.22    495.65 o 
   4   1   1    20602.74    20615.48    241.60 o 
   5   1   1     1062.02     1147.20     22.84 o 
   6   1   1       90.57       81.44      8.49 o 
   7   1   1       12.82       22.09      6.19 o 
   8   1   1      179.02      162.44     17.00 o 
   9   1   1       19.32       17.91      9.93 o 
  10   1   1       17.19       15.48     11.09 o 
  11   1   1       59.93       37.27     15.03 o 
 -12   2   1        7.66        0.00     16.37 o 
 -11   2   1        2.55       -2.64     14.12 o 
 -10   2   1       15.54       13.72     17.68 o 
  -9   2   1      121.04      145.67     22.04 o 
  -8   2   1     1082.16     1210.94     36.07 o 
  -7   2   1     6125.24     6195.95     93.79 o 
  -6   2   1     6708.40     6454.24     94.89 o 
  -5   2   1       27.04       30.53      5.40 o 
  -4   2   1      215.58      254.93     17.26 o 
  -3   2   1        3.25       12.58      3.81 o 
  -2   2   1     2745.28     2906.84     87.32 o 
  -1   2   1       56.76       83.35     11.24 o 
   0   2   1      304.36      360.57     20.65 o 
   1   2   1     4832.26     4686.97     93.75 o 
   2   2   1     7163.68     7409.24    143.84 o 
   3   2   1     5955.67     6118.56     86.04 o 
   4   2   1     8797.36     8944.76    123.90 o 
   5   2   1      721.27      568.60     15.55 o 
   6   2   1     1156.27     1194.01     27.66 o 
   7   2   1       94.96      109.97      9.98 o 
   8   2   1       27.65       23.17      8.45 o 
   9   2   1      280.73      302.63     39.64 o 
  10   2   1      337.05      338.96     36.34 o 
  11   2   1        0.25      -13.11     14.31 o 
 -12   3   1      166.81      168.74     28.60 o 
 -11   3   1      328.58      317.03     62.08 o 
 -10   3   1       14.89       13.18     13.34 o 
  -9   3   1        0.95       -7.40     14.62 o 
  -8   3   1      157.70      125.11     27.23 o 
  -7   3   1      532.28      574.10     19.39 o 
  -6   3   1     5718.64     5963.29     89.63 o 
  -5   3   1     7286.53     7319.36    104.52 o 
  -4   3   1      354.93      358.65     15.16 o 
  -3   3   1      193.16      207.78     13.30 o 
  -2   3   1     1142.76     1202.19     26.40 o 
  -1   3   1     8605.98     8560.63    164.06 o 
   0   3   1     3042.59     3033.35     66.99 o 
   1   3   1       30.30       18.29      7.06 o 
   2   3   1      488.78      485.53     16.86 o 
   3   3   1     1484.24     1644.81     81.11 o 
   4   3   1      122.78      117.00      9.35 o 
   5   3   1     1079.30     1047.88     28.01 o 
   6   3   1      803.17      778.89     20.86 o 
   7   3   1      405.80      420.21     21.14 o 
   8   3   1      183.01      191.94     17.64 o 
   9   3   1        4.15        7.43     12.64 o 
  10   3   1       70.50       90.35     45.18 o 
 -12   4   1       94.33      100.56     25.25 o 
 -11   4   1      272.74      368.33     37.38 o 
 -10   4   1      652.76      699.50     44.96 o 
  -9   4   1      249.57      282.81     28.90 o 
  -8   4   1       86.31      102.76     17.80 o 
  -7   4   1       44.88       58.73      8.43 o 
  -6   4   1       80.30       79.98      8.49 o 
  -5   4   1      518.16      583.23     17.40 o 
  -4   4   1     1135.19     1075.06     27.02 o 
  -3   4   1     2973.68     3036.83     56.32 o 
  -2   4   1      792.70      783.75     42.42 o 
  -1   4   1     1152.78     1228.96     63.58 o 
   0   4   1       25.71       25.13      7.90 o 
   1   4   1     1908.68     1873.38     86.13 o 
   2   4   1     2521.51     2282.90     58.71 o 
   3   4   1     1510.96     1520.35     36.87 o 
   4   4   1      445.62      473.67     18.48 o 
   5   4   1      177.67      155.11     26.78 o 
   6   4   1       22.70       27.15     10.42 o 
   7   4   1        0.15       -6.50      9.27 o 
   8   4   1      122.55      153.24     21.63 o 
   9   4   1        9.12       27.12     26.92 o 
  10   4   1        7.79        0.14     21.09 o 
 -12   5   1       16.37       31.64     19.70 o 
 -11   5   1        1.46       12.41     15.63 o 
 -10   5   1      177.68      219.57     28.67 o 
  -9   5   1     1113.42     1240.32     54.45 o 
  -8   5   1     1995.61     1996.59     83.60 o 
  -7   5   1     1299.16     1330.01     39.13 o 
  -6   5   1       51.53       65.84      8.33 o 
  -5   5   1      937.63      962.50     27.42 o 
  -4   5   1      854.03      860.08     32.29 o 
  -3   5   1       11.08       27.00      8.19 o 
  -2   5   1      388.61      371.96     48.45 o 
  -1   5   1       81.01       90.92     13.19 o 
   0   5   1      896.51     1027.71     35.47 o 
   1   5   1       57.14       64.74     11.01 o 
   2   5   1     1831.40     1920.88     54.92 o 
   3   5   1     2736.55     2631.28     57.14 o 
   4   5   1     1571.75     1521.69     53.15 o 
   5   5   1      290.85      294.55     28.42 o 
   6   5   1       80.84       75.61     24.16 o 
   7   5   1        2.08       11.88     12.04 o 
   8   5   1        2.55        5.24     15.40 o 
   9   5   1        4.04        7.36     14.68 o 
 -11   6   1        2.63       -6.99     16.16 o 
 -10   6   1       76.82       89.50     21.35 o 
  -9   6   1        3.91        2.53     12.54 o 
  -8   6   1     1802.70     1691.23     48.41 o 
  -7   6   1     3773.53     3783.41     80.00 o 
  -6   6   1     1951.57     1974.87     46.44 o 
  -5   6   1      939.87     1021.09     58.53 o 
  -4   6   1        2.77        2.20      5.87 o 
  -3   6   1      480.35      496.52     25.21 o 
  -2   6   1     5931.24     6003.17    102.94 o 
  -1   6   1     1499.90     1528.72     47.61 o 
   0   6   1       17.30       10.14      8.46 o 
   1   6   1       70.30       73.96     21.94 o 
   2   6   1      292.01      309.87     23.07 o 
   3   6   1      402.38      441.44     27.67 o 
   4   6   1     1187.95     1067.98     51.69 o 
   5   6   1      290.10      329.50     27.50 o 
   6   6   1      170.02      195.81     29.95 o 
   7   6   1      231.17      205.74     38.35 o 
   8   6   1        3.46       10.44     14.78 o 
   9   6   1       78.34       66.93     20.33 o 
 -11   7   1      441.60      532.56     50.63 o 
 -10   7   1        2.50       10.75     15.38 o 
  -9   7   1       27.20       37.27     16.12 o 
  -8   7   1       81.85       67.18     13.51 o 
  -7   7   1      413.00      424.90     24.70 o 
  -6   7   1     1184.27     1130.40     34.18 o 
  -5   7   1     1045.96     1087.59     60.02 o 
  -4   7   1      922.38      903.09     31.19 o 
  -3   7   1     1237.38     1301.63     54.38 o 
  -2   7   1      347.19      346.56     23.83 o 
  -1   7   1     2106.22     1938.57     58.95 o 
   0   7   1     2913.81     2929.89     79.50 o 
   1   7   1     1187.43     1114.51     43.31 o 
   2   7   1      880.93      865.63     38.28 o 
   3   7   1      136.22      156.04     19.70 o 
   4   7   1        7.16        2.60      8.55 o 
   5   7   1        4.87       -0.36     10.92 o 
   6   7   1       55.15       20.88     29.92 o 
   7   7   1      141.13      161.67     24.99 o 
   8   7   1        2.11       -2.46     19.46 o 
 -10   8   1      453.96      476.17     41.36 o 
  -9   8   1      727.59      892.27     49.91 o 
  -8   8   1      197.75      211.65     20.96 o 
  -7   8   1       97.50      100.12     38.30 o 
  -6   8   1       17.59       18.46     12.08 o 
  -5   8   1       88.78       96.60     13.28 o 
  -4   8   1        0.50       -1.93      9.74 o 
  -3   8   1      305.97      302.70     24.44 o 
  -2   8   1      250.21      247.96     23.01 o 
  -1   8   1        6.47       16.88     10.15 o 
   0   8   1     1322.27     1324.51     52.64 o 
   1   8   1     3843.09     3676.02     98.02 o 
   2   8   1     2903.12     2896.00    196.16 o 
   3   8   1     1012.43     1075.56     46.68 o 
   4   8   1      293.88      317.47     23.37 o 
   5   8   1       12.97       -8.88     10.90 o 
   6   8   1        3.66        9.24     14.17 o 
   7   8   1        4.36       12.08     15.76 o 
 -10   9   1       25.62       31.23     18.10 o 
  -9   9   1      894.10      997.75     42.05 o 
  -8   9   1     1282.23     1370.37     46.91 o 
  -7   9   1      874.00      934.84     46.20 o 
  -6   9   1        1.98       -4.46     10.54 o 
  -5   9   1      624.62      606.01     35.22 o 
  -4   9   1       12.45       35.92     19.25 o 
  -3   9   1      268.12      265.97     25.21 o 
  -2   9   1      785.88      791.66     38.89 o 
  -1   9   1        8.07        6.00     10.50 o 
   0   9   1       18.61        6.10     11.03 o 
   1   9   1      535.45      541.82     36.06 o 
   2   9   1      666.44      659.08     42.35 o 
   3   9   1      817.80      845.25     46.06 o 
   4   9   1      421.33      413.95     42.79 o 
   5   9   1      117.54      155.79     24.92 o 
   6   9   1       25.79        5.84     13.94 o 
  -9  10   1        1.32        8.60     12.07 o 
  -8  10   1      312.15      282.80     32.17 o 
  -7  10   1      503.33      597.91     61.16 o 
  -6  10   1      602.42      662.27     62.21 o 
  -5  10   1      187.92      172.04     35.98 o 
  -4  10   1       49.68       34.75     14.60 o 
  -3  10   1       32.81       44.05     21.77 o 
  -2  10   1       10.68       15.85     12.95 o 
  -1  10   1      321.66      393.26     49.20 o 
   0  10   1       15.36       13.22     13.52 o 
   1  10   1       24.33       12.51     13.63 o 
   2  10   1      114.35       88.67     19.24 o 
   3  10   1        0.14       19.57     20.94 o 
   4  10   1       87.01       78.80     16.99 o 
   5  10   1       24.84       33.82     17.70 o 
  -8  11   1        8.50      -10.36     21.40 o 
  -7  11   1       17.13       38.61     26.48 o 
  -6  11   1        6.85       30.87     23.44 o 
  -5  11   1      146.60      147.13     34.79 o 
  -4  11   1      512.18      515.69     74.90 o 
  -3  11   1       33.20       52.23     16.86 o 
  -2  11   1       27.40       17.69     14.98 o 
  -1  11   1        5.87       21.75     15.23 o 
   0  11   1      267.11      233.50     29.31 o 
   1  11   1      160.13      182.12     26.87 o 
   2  11   1       11.63       16.31     15.98 o 
   3  11   1        2.96       -1.33     14.50 o 
  -6  12   1       50.27       73.36     32.10 o 
  -5  12   1       48.28       19.08     24.23 o 
  -4  12   1       70.54       76.83     21.76 o 
  -3  12   1        3.81       17.48     15.70 o 
  -2  12   1        0.54       -3.45     17.75 o 
  -1  12   1       23.02       12.24     16.01 o 
   0  12   1       15.91        1.37     15.66 o 
   1  12   1       89.81       97.71     23.08 o 
  -1 -12   2       60.04       39.45     31.04 o 
   0 -12   2        0.38        3.11     14.77 o 
   1 -12   2        5.71        0.26     14.52 o 
   2 -12   2        7.19       18.74     23.99 o 
   3 -12   2      269.42      262.95     47.74 o 
   4 -12   2       95.55      156.85     40.27 o 
   5 -12   2       22.17       39.93     29.88 o 
  -4 -11   2       49.58       68.73     27.50 o 
  -3 -11   2      261.04      247.98     32.27 o 
  -2 -11   2      853.96      780.56     60.08 o 
  -1 -11   2      906.39      888.18     48.83 o 
   0 -11   2      155.36      152.19     23.53 o 
   1 -11   2        1.25       11.22     13.03 o 
   2 -11   2       50.96       49.36     17.11 o 
   3 -11   2       56.27        9.23     19.05 o 
   4 -11   2       29.19       33.19     21.81 o 
   5 -11   2       78.99       72.14     28.79 o 
   6 -11   2       34.52       27.57     27.36 o 
   7 -11   2        0.53        9.27     23.75 o 
  -5 -10   2        0.90       -3.63     17.19 o 
  -4 -10   2       37.20       27.36     15.90 o 
  -3 -10   2        0.03       -5.86     12.30 o 
  -2 -10   2      248.33      187.78     31.88 o 
  -1 -10   2      982.01      996.57     46.24 o 
   0 -10   2     1514.01     1387.04     65.50 o 
   1 -10   2      821.37      980.04     45.27 o 
   2 -10   2      155.55      134.77     21.10 o 
   3 -10   2       18.54       14.55     19.32 o 
   4 -10   2      134.55      162.95     36.49 o 
   5 -10   2      364.88      364.22     48.79 o 
   6 -10   2      195.75      166.52     25.30 o 
   7 -10   2       82.55       55.12     18.85 o 
   8 -10   2       15.78       10.86     16.28 o 
  -6  -9   2      215.99      258.36     32.81 o 
  -5  -9   2      234.71      218.76     40.24 o 
  -4  -9   2       42.35       39.25     14.82 o 
  -3  -9   2       20.64       13.26     10.91 o 
  -2  -9   2       59.06       34.57     14.87 o 
  -1  -9   2       62.87       66.56     28.16 o 
   0  -9   2       89.13       91.03     38.98 o 
   1  -9   2      328.89      376.75     28.40 o 
   2  -9   2      862.10      911.52     85.36 o 
   3  -9   2      404.97      458.97     29.84 o 
   4  -9   2        1.04        7.95     11.92 o 
   5  -9   2      325.16      370.25     30.80 o 
   6  -9   2      458.43      519.49     37.32 o 
   7  -9   2      812.45      806.76     87.60 o 
   8  -9   2       15.08       17.58     23.24 o 
   9  -9   2       19.54        2.88     15.08 o 
  -8  -8   2       60.27       17.79     24.57 o 
  -7  -8   2       69.32       90.00     21.46 o 
  -6  -8   2        3.45        2.63     12.69 o 
  -5  -8   2      203.32      219.97     44.45 o 
  -4  -8   2      933.26      933.53     42.33 o 
  -3  -8   2      789.57      783.16     37.73 o 
  -2  -8   2      600.63      603.88     49.35 o 
  -1  -8   2       42.13       29.96     11.95 o 
   0  -8   2      173.87      194.27     35.86 o 
   1  -8   2      227.22      249.87     46.84 o 
   2  -8   2      107.59      118.17     30.94 o 
   3  -8   2      153.78      193.78     23.47 o 
   4  -8   2      897.46      940.64     41.36 o 
   5  -8   2      101.18      135.00     24.50 o 
   6  -8   2       51.54       44.04     15.62 o 
   7  -8   2      231.99      285.29     35.30 o 
   8  -8   2      184.45      143.13     43.41 o 
   9  -8   2      154.76      167.17     37.47 o 
  10  -8   2       36.05       46.17     15.75 o 
  -8  -7   2       78.19       87.84     32.57 o 
  -7  -7   2       10.49       -5.70     11.71 o 
  -6  -7   2       62.75       49.16     16.39 o 
  -5  -7   2       22.06       28.88     12.99 o 
  -4  -7   2       84.74       66.24     15.05 o 
  -3  -7   2     1026.43      995.61     44.73 o 
  -2  -7   2      998.95     1024.63     40.17 o 
  -1  -7   2      519.02      540.65     28.23 o 
   0  -7   2      444.34      430.88     19.76 o 
   1  -7   2       14.30       22.70      9.44 o 
   2  -7   2      123.16      143.14     12.85 o 
   3  -7   2      294.91      328.97     22.71 o 
   4  -7   2      463.52      482.93     29.49 o 
   5  -7   2        0.21        7.73     11.60 o 
   6  -7   2       23.31        9.41     10.96 o 
   7  -7   2      547.82      509.09     34.67 o 
   8  -7   2      249.81      313.88     35.79 o 
   9  -7   2      878.21      924.44     49.28 o 
  10  -7   2      857.05      827.38     51.46 o 
  -9  -6   2        4.69        8.28     21.57 o 
  -8  -6   2      136.22      176.27     35.54 o 
  -7  -6   2      210.03      219.74     26.22 o 
  -6  -6   2      260.69      348.59     27.85 o 
  -5  -6   2      187.08      207.49     20.28 o 
  -4  -6   2        0.16        7.45      8.82 o 
  -3  -6   2       45.36       46.03     10.72 o 
  -2  -6   2        8.55       10.60     11.38 o 
  -1  -6   2      382.13      366.00     16.47 o 
   0  -6   2      938.51      924.15     34.52 o 
   1  -6   2     2271.03     2064.65     56.25 o 
   2  -6   2       15.02        3.24      5.68 o 
   3  -6   2       90.48       81.42      9.59 o 
   4  -6   2      342.31      319.99     26.85 o 
   5  -6   2     2282.00     2263.94     97.29 o 
   6  -6   2     2632.95     2639.64     77.10 o 
   7  -6   2       87.28       92.73     17.81 o 
   8  -6   2      273.44      281.86     28.24 o 
   9  -6   2      348.62      371.60     28.78 o 
  10  -6   2      112.83       86.94     37.58 o 
  11  -6   2      244.58      259.98     34.50 o 
 -10  -5   2      215.02      225.92     43.45 o 
  -9  -5   2      242.91      283.57     43.17 o 
  -8  -5   2      397.82      342.07     43.34 o 
  -7  -5   2        6.37       21.37     12.73 o 
  -6  -5   2      909.82      936.18     52.71 o 
  -5  -5   2     2238.69     2224.45     50.68 o 
  -4  -5   2     2398.33     2424.88     88.45 o 
  -3  -5   2     2175.25     2192.75     96.33 o 
  -2  -5   2      118.80       95.67     18.01 o 
  -1  -5   2      266.25      287.24     32.98 o 
   0  -5   2     1856.48     1942.84     56.06 o 
   1  -5   2     2414.30     2506.18     49.80 o 
   2  -5   2       27.31       28.65      8.06 o 
   3  -5   2     2343.40     2317.06     47.12 o 
   4  -5   2      231.61      299.03     21.44 o 
   5  -5   2      324.67      284.89     22.19 o 
   6  -5   2     2443.42     2410.44    107.63 o 
   7  -5   2     2268.52     2219.15     69.53 o 
   8  -5   2      423.41      476.26     28.80 o 
   9  -5   2       82.81      120.92     16.99 o 
  10  -5   2      173.92      122.80     23.95 o 
  11  -5   2       17.75        4.50     15.35 o 
 -10  -4   2        2.76       18.57     19.32 o 
  -9  -4   2       48.83       10.63     19.25 o 
  -8  -4   2      193.87      266.01     38.91 o 
  -7  -4   2      115.70      120.94     14.29 o 
  -6  -4   2       30.08       16.17      8.29 o 
  -5  -4   2     1081.40     1048.06     25.27 o 
  -4  -4   2     5019.29     4872.52     91.07 o 
  -3  -4   2     5228.96     5237.36    111.39 o 
  -2  -4   2     2900.78     2853.39     66.97 o 
  -1  -4   2     2717.01     2592.07     61.13 o 
   0  -4   2      495.83      519.47     16.57 o 
   1  -4   2       25.52       25.91      5.76 o 
   2  -4   2      374.40      350.98     21.73 o 
   3  -4   2       36.72       34.29      9.04 o 
   4  -4   2      128.54      132.07     14.96 o 
   5  -4   2       18.45        4.79      7.26 o 
   6  -4   2      131.09      132.26     16.58 o 
   7  -4   2      379.61      395.06     27.81 o 
   8  -4   2     1252.72     1245.95     40.77 o 
   9  -4   2      576.05      637.42     31.37 o 
  10  -4   2      371.93      356.06     35.18 o 
  11  -4   2      228.17      195.10     29.18 o 
 -10  -3   2        1.25       -3.19     20.36 o 
  -9  -3   2      134.06      139.72     29.95 o 
  -8  -3   2      353.63      354.89     79.83 o 
  -7  -3   2       68.82       96.20     12.77 o 
  -6  -3   2       30.20       25.95      8.25 o 
  -5  -3   2       13.14        9.96      6.36 o 
  -4  -3   2      371.65      399.53     13.84 o 
  -3  -3   2      678.62      685.27     24.07 o 
  -2  -3   2     2738.62     2651.41     60.23 o 
  -1  -3   2     3354.55     3321.21     71.44 o 
   0  -3   2     3473.33     3317.20     61.92 o 
   1  -3   2     1336.31     1332.31     36.51 o 
   2  -3   2        1.24       -4.12      7.94 o 
   3  -3   2       42.80       24.33      8.12 o 
   4  -3   2     3490.98     3486.38    127.70 o 
   5  -3   2     1219.04     1324.09     43.28 o 
   6  -3   2      185.41      217.68     19.64 o 
   7  -3   2      204.92      217.54     17.35 o 
   8  -3   2      234.51      170.09     20.81 o 
   9  -3   2      107.73       84.40     18.79 o 
  10  -3   2      666.40      640.14    112.83 o 
  11  -3   2      119.19      154.14     26.61 o 
 -11  -2   2      205.23      252.98     30.50 o 
 -10  -2   2      127.50      123.18     17.73 o 
  -9  -2   2       16.01       17.16     13.37 o 
  -8  -2   2      393.14      410.61     23.57 o 
  -7  -2   2       46.44       40.56      8.57 o 
  -6  -2   2      783.24      795.93     27.18 o 
  -5  -2   2     1954.58     2023.87     38.31 o 
  -4  -2   2      650.40      635.53     15.46 o 
  -3  -2   2       57.33       60.50      6.46 o 
  -2  -2   2       57.22       47.65      6.85 o 
  -1  -2   2      880.35      804.77     31.91 o 
   0  -2   2    16372.49    17059.84    452.39 o 
   1  -2   2      197.32      171.00     11.17 o 
   2  -2   2      217.90      257.48     14.70 o 
   3  -2   2        1.50       -5.51      5.52 o 
   4  -2   2      504.00      472.59     18.35 o 
   5  -2   2     6170.43     6228.55    109.95 o 
   6  -2   2     3030.92     3134.65     56.71 o 
   7  -2   2       82.34       91.99     10.74 o 
   8  -2   2      104.59      114.99     12.33 o 
   9  -2   2        5.00        1.97      9.95 o 
  10  -2   2        7.74        2.20     13.09 o 
  11  -2   2        3.36        8.11     15.21 o 
 -11  -1   2       84.71       72.32     20.23 o 
 -10  -1   2      217.77      228.19     43.75 o 
  -9  -1   2      107.40      111.81     15.73 o 
  -8  -1   2      114.80      107.90     12.81 o 
  -7  -1   2      231.98      241.73     14.29 o 
  -6  -1   2     1031.56      968.38     24.58 o 
  -5  -1   2     2481.32     2306.09     41.41 o 
  -4  -1   2     3124.26     3369.32     62.29 o 
  -3  -1   2      743.14      649.85     18.86 o 
  -2  -1   2        0.95        5.77      8.86 o 
   0  -1   2        2.12       -2.45      5.72 o 
   1  -1   2       20.87       24.74      6.13 o 
   2  -1   2      385.11      375.54     15.74 o 
   3  -1   2       46.84       33.55      6.50 o 
   4  -1   2       31.65       25.21      6.42 o 
   5  -1   2       24.38       22.70      5.78 o 
   6  -1   2      694.79      618.31     20.46 o 
   7  -1   2     1809.84     2019.62     43.38 o 
   8  -1   2      729.30      695.68     31.80 o 
   9  -1   2      166.14      144.09     17.98 o 
  10  -1   2        3.43        6.20     11.56 o 
  11  -1   2      107.65      128.07     20.02 o 
 -12   0   2       63.44       59.57     21.19 o 
 -11   0   2        1.00       -6.62     12.82 o 
 -10   0   2       27.89       22.42     19.12 o 
  -9   0   2      211.88      185.44     18.26 o 
  -8   0   2       17.75        9.88      6.67 o 
  -7   0   2        5.70        3.76      5.78 o 
  -6   0   2      120.71      167.30     11.63 o 
  -5   0   2      228.48      220.50     10.94 o 
  -4   0   2     2029.94     2024.45     41.90 o 
  -3   0   2     1076.80     1085.58     25.49 o 
  -2   0   2     1374.25     1595.48     44.29 o 
   0   0   2     4602.86     4710.85    132.02 o 
   2   0   2       68.39       62.52      7.04 o 
   3   0   2      178.67      176.64      8.96 o 
   4   0   2       94.20       78.30      6.18 o 
   5   0   2     1121.58     1060.91     25.64 o 
   6   0   2      163.37      162.58      9.78 o 
   7   0   2      195.16      185.09     16.73 o 
   8   0   2      559.45      582.73     22.93 o 
   9   0   2     1156.86     1170.54     42.72 o 
  10   0   2      606.09      597.58     32.49 o 
  11   0   2       55.79       72.40     17.15 o 
 -12   1   2      246.72      265.07     33.82 o 
 -11   1   2      217.89      248.68     31.08 o 
 -10   1   2       42.15       45.18     16.78 o 
  -9   1   2      626.65      628.75     28.49 o 
  -8   1   2      207.74      212.19     17.26 o 
  -7   1   2     1513.95     1505.99     45.65 o 
  -6   1   2     1393.86     1302.59     34.30 o 
  -5   1   2       14.32       14.69      6.05 o 
  -4   1   2      584.01      598.87     19.02 o 
  -3   1   2      105.96       92.62      7.92 o 
  -2   1   2     3649.48     3964.02     65.26 o 
  -1   1   2    10501.03    10097.80    187.48 o 
   2   1   2     1433.48     1448.75     33.49 o 
   3   1   2    11297.25    11165.91    150.67 o 
   4   1   2     7322.67     7686.05     97.29 o 
   5   1   2     4156.30     3971.01     57.09 o 
   6   1   2     2363.83     2440.08     46.33 o 
   7   1   2      763.78      772.38     20.97 o 
   8   1   2      230.54      209.75     18.77 o 
   9   1   2      368.02      319.43     23.32 o 
  10   1   2      395.65      404.50     27.28 o 
  11   1   2      264.92      280.93     51.30 o 
 -12   2   2       32.10       32.29     19.57 o 
 -11   2   2      417.37      405.22     37.49 o 
 -10   2   2      659.53      710.92     48.48 o 
  -9   2   2        4.32        8.51     10.31 o 
  -8   2   2       29.90       18.10     13.44 o 
  -7   2   2     1087.35     1119.06     33.37 o 
  -6   2   2     3654.17     3923.50     62.80 o 
  -5   2   2     6045.89     5828.40     85.20 o 
  -4   2   2       47.70       42.30      5.36 o 
  -3   2   2      814.31      864.52     18.44 o 
  -2   2   2      911.24      874.46     18.51 o 
  -1   2   2     4258.21     4524.84     77.24 o 
   0   2   2       45.48       45.73      7.47 o 
   1   2   2      101.45       93.48      9.58 o 
   2   2   2     4043.51     3892.59    102.02 o 
   3   2   2      420.19      375.40     14.45 o 
   4   2   2     4356.82     4432.70     68.83 o 
   5   2   2     5307.47     5594.04     76.20 o 
   6   2   2     5084.97     4993.36     71.32 o 
   7   2   2     1410.33     1399.76     30.32 o 
   8   2   2      193.89      208.69     35.45 o 
   9   2   2      224.52      251.21     33.41 o 
  10   2   2       20.12       18.53     13.85 o 
  11   2   2       26.62        7.74     23.17 o 
 -12   3   2       19.32       21.21     17.33 o 
 -11   3   2      124.80      132.25     30.05 o 
 -10   3   2        8.54       12.68     13.28 o 
  -9   3   2       44.09       54.18     23.77 o 
  -8   3   2      243.93      228.20     17.48 o 
  -7   3   2      439.57      449.98     20.86 o 
  -6   3   2      826.88      780.99     25.75 o 
  -5   3   2     3881.24     4128.24     73.43 o 
  -4   3   2    16992.91    17825.81    235.07 o 
  -3   3   2     7558.27     7720.14    106.79 o 
  -2   3   2     1071.72     1084.50     27.42 o 
  -1   3   2        7.76       -1.12     13.15 o 
   0   3   2       10.19        1.72      7.19 o 
   1   3   2       93.15       97.71     11.07 o 
   2   3   2      455.72      394.44     19.29 o 
   3   3   2      585.46      603.94     16.28 o 
   4   3   2     4729.20     4808.51     85.34 o 
   5   3   2       97.60       97.76      9.66 o 
   6   3   2      796.38      841.14     21.81 o 
   7   3   2      621.22      612.54     22.76 o 
   8   3   2      613.39      594.84     27.80 o 
   9   3   2      405.33      342.39     29.80 o 
  10   3   2       26.11       52.00     29.03 o 
 -12   4   2       49.16       42.10     20.22 o 
 -11   4   2      176.56      146.18     52.03 o 
 -10   4   2      244.98      272.64     30.54 o 
  -9   4   2      300.06      261.74     28.09 o 
  -8   4   2      318.92      268.22     18.68 o 
  -7   4   2       11.38       17.40      6.58 o 
  -6   4   2        1.40        9.69      5.60 o 
  -5   4   2       13.33       16.70      5.58 o 
  -4   4   2     1685.64     1688.38     32.69 o 
  -3   4   2     8293.13     8638.53    171.99 o 
  -2   4   2     6628.59     6740.18    137.36 o 
  -1   4   2     1085.60      966.13     31.89 o 
   0   4   2      262.27      284.12     22.83 o 
   1   4   2     1946.12     1904.72     52.22 o 
   2   4   2      901.14      910.48     39.87 o 
   3   4   2     2855.39     2755.06     70.35 o 
   4   4   2      543.83      519.99     27.93 o 
   5   4   2     1232.26     1237.90     44.73 o 
   6   4   2      346.31      344.50     21.07 o 
   7   4   2       23.29       12.13      7.75 o 
   8   4   2      212.06      253.90     26.54 o 
   9   4   2      165.10      177.70     39.56 o 
  10   4   2       54.88       46.85     29.37 o 
 -12   5   2      322.48      293.57     62.13 o 
 -11   5   2       71.96       37.31     27.33 o 
 -10   5   2       39.26       28.70     15.96 o 
  -9   5   2        3.73       -6.51     10.81 o 
  -8   5   2     1120.49     1136.80     74.02 o 
  -7   5   2     1374.85     1286.29     31.54 o 
  -6   5   2      249.45      241.84     13.57 o 
  -5   5   2      154.01      172.40     11.31 o 
  -4   5   2      149.44      197.21     16.59 o 
  -3   5   2      403.99      454.81     22.62 o 
  -2   5   2      295.12      277.33     13.85 o 
  -1   5   2     2595.06     2608.96     66.73 o 
   0   5   2     1275.48     1182.97     62.95 o 
   1   5   2      845.40      776.38     31.72 o 
   2   5   2       32.49       23.10     10.16 o 
   3   5   2     1338.86     1256.56     35.77 o 
   4   5   2      555.21      582.39     88.92 o 
   5   5   2      840.82      841.97     38.02 o 
   6   5   2      130.08      156.88     20.74 o 
   7   5   2       96.15      119.94     16.74 o 
   8   5   2        5.39       -5.48     12.09 o 
   9   5   2        0.59        6.88     14.50 o 
 -11   6   2       70.83       73.30     22.09 o 
 -10   6   2       93.10       86.04     21.18 o 
  -9   6   2      119.40      137.80     22.46 o 
  -8   6   2        0.23        6.16     14.29 o 
  -7   6   2      417.11      444.64     19.32 o 
  -6   6   2     2630.37     2630.28     50.17 o 
  -5   6   2     2924.28     2786.95     58.73 o 
  -4   6   2      904.69      822.38     26.82 o 
  -3   6   2       53.26       55.54     18.49 o 
  -2   6   2       20.76       14.18      6.13 o 
  -1   6   2       74.93       66.92     12.21 o 
   0   6   2      204.41      223.55     19.95 o 
   1   6   2      290.82      285.46     22.33 o 
   2   6   2      164.51      172.00     19.36 o 
   3   6   2        0.51        3.03      6.78 o 
   4   6   2        1.87       -3.02      9.19 o 
   5   6   2      524.52      558.22     35.29 o 
   6   6   2     1558.75     1575.35    102.31 o 
   7   6   2      481.91      437.51     40.49 o 
   8   6   2       86.64      113.42     26.10 o 
   9   6   2        0.42        1.99     15.71 o 
 -11   7   2      185.56      182.11     29.73 o 
 -10   7   2        0.32        6.68     13.76 o 
  -9   7   2        3.89       -0.47     32.18 o 
  -8   7   2       65.52       53.07     13.71 o 
  -7   7   2       46.18       31.02     12.39 o 
  -6   7   2       15.87        3.68      7.05 o 
  -5   7   2     1205.46     1235.35     45.36 o 
  -4   7   2     4748.14     4680.59    109.92 o 
  -3   7   2     3476.75     3581.93     91.88 o 
  -2   7   2      703.81      742.02     47.39 o 
  -1   7   2       57.54       52.16     18.90 o 
   0   7   2      933.67      898.72     45.60 o 
   1   7   2     1062.87     1067.68     62.25 o 
   2   7   2      527.26      539.58     37.94 o 
   3   7   2        0.07       -8.58      7.58 o 
   4   7   2       35.70       65.22     16.17 o 
   5   7   2      110.06      118.34     20.70 o 
   6   7   2      151.48      135.04     22.73 o 
   7   7   2      311.12      251.82     30.07 o 
   8   7   2      220.09      194.97     41.09 o 
 -10   8   2      198.38      236.93     71.37 o 
  -9   8   2      768.25      794.37     46.65 o 
  -8   8   2      391.38      397.61     26.15 o 
  -7   8   2       73.12      108.30     16.47 o 
  -6   8   2      557.18      586.70     26.65 o 
  -5   8   2       16.68        5.28      9.41 o 
  -4   8   2      499.06      528.24     31.83 o 
  -3   8   2     1311.75     1304.02     49.25 o 
  -2   8   2     1971.62     1870.20     99.40 o 
  -1   8   2      993.40      919.56     40.90 o 
   0   8   2      539.29      542.05     45.79 o 
   1   8   2       22.81        6.99     11.13 o 
   2   8   2     1133.96     1162.16     82.54 o 
   3   8   2      485.25      512.33     29.12 o 
   4   8   2      259.02      273.76     24.53 o 
   5   8   2      258.78      265.27     29.61 o 
   6   8   2       28.19       33.08     19.06 o 
   7   8   2       56.57       40.56     18.74 o 
 -10   9   2       64.58       89.77     22.60 o 
  -9   9   2      134.05      138.17     24.02 o 
  -8   9   2     1017.39      971.11     38.75 o 
  -7   9   2     1177.00     1105.25     60.31 o 
  -6   9   2      319.71      368.17     44.56 o 
  -5   9   2       65.99       60.00     15.82 o 
  -4   9   2       19.33       26.24     12.94 o 
  -3   9   2        0.41        7.14     14.65 o 
  -2   9   2        1.92        8.81     14.75 o 
  -1   9   2        6.46       36.93     13.41 o 
   0   9   2      202.25      240.06     26.65 o 
   1   9   2      162.86      158.28     23.00 o 
   2   9   2       24.23       18.74     13.66 o 
   3   9   2      850.14      911.58     49.22 o 
   4   9   2      890.42      938.12     39.59 o 
   5   9   2      565.43      614.16     43.18 o 
   6   9   2      410.58      369.03     41.82 o 
  -9  10   2       81.31      120.92     39.53 o 
  -8  10   2        0.67        6.73     21.01 o 
  -7  10   2      166.16      147.54     35.10 o 
  -6  10   2      946.66      963.35     68.31 o 
  -5  10   2     2188.54     2188.48     73.26 o 
  -4  10   2      476.02      573.91     79.88 o 
  -3  10   2        2.37       15.60     12.56 o 
  -2  10   2        0.14        9.89     11.05 o 
  -1  10   2      194.63      177.49     26.08 o 
   0  10   2      120.50      140.43     41.90 o 
   1  10   2        7.43        4.23     12.61 o 
   2  10   2        7.01       -9.96     17.38 o 
   3  10   2        6.28        6.65     11.21 o 
   4  10   2       23.45       27.51     14.60 o 
  -8  11   2        3.11       -3.80     14.36 o 
  -7  11   2       97.36       65.05     28.49 o 
  -6  11   2       71.53       79.87     29.24 o 
  -5  11   2      430.40      409.85     34.91 o 
  -4  11   2      911.58      939.49     49.90 o 
  -3  11   2      683.65      667.23     44.07 o 
  -2  11   2       28.87       22.79     14.49 o 
  -1  11   2      117.34      109.48     22.50 o 
   0  11   2      103.26      109.62     23.07 o 
   1  11   2       50.32       58.41     19.82 o 
   2  11   2       56.62       32.45     26.22 o 
   3  11   2       21.12        8.02     12.57 o 
  -5  12   2        1.02       11.76     22.80 o 
  -4  12   2        0.63       11.71     15.39 o 
  -3  12   2       28.35       25.82     17.37 o 
  -2  12   2       96.85      112.94     23.34 o 
  -1  12   2       49.91       70.01     20.50 o 
   0  12   2       25.03       35.16     18.32 o 
  -1 -12   3        3.98       22.40     17.25 o 
   0 -12   3        0.01        4.76     15.32 o 
   1 -12   3        0.04       -2.71     14.92 o 
   2 -12   3       29.11        3.27     22.01 o 
   3 -12   3      397.59      449.84     62.45 o 
   4 -12   3      430.84      482.92     64.26 o 
   5 -12   3      445.14      473.72     62.49 o 
  -3 -11   3        6.36       -6.98     14.24 o 
  -2 -11   3      298.75      342.70     33.34 o 
  -1 -11   3      435.59      458.79     55.76 o 
   0 -11   3      221.98      226.90     27.92 o 
   1 -11   3      148.09      144.59     23.50 o 
   2 -11   3       44.08       22.83     22.83 o 
   3 -11   3       25.69       22.28     24.84 o 
   4 -11   3        0.36      -10.94     16.66 o 
   5 -11   3      111.44      181.17     38.57 o 
   6 -11   3      195.22      180.73     39.56 o 
   7 -11   3      178.51      200.12     43.45 o 
  -5 -10   3       10.34       27.26     23.82 o 
  -4 -10   3       95.02       68.18     29.58 o 
  -3 -10   3       95.40      103.70     21.59 o 
  -2 -10   3        8.10        2.73     11.35 o 
  -1 -10   3      167.84      162.54     23.48 o 
   0 -10   3      521.42      556.60     46.13 o 
   1 -10   3      880.49      880.86     42.66 o 
   2 -10   3     1823.33     1840.87     91.17 o 
   3 -10   3      751.07      676.13     61.40 o 
   4 -10   3        0.47        3.68     17.58 o 
   5 -10   3        7.84        6.32     13.94 o 
   6 -10   3       13.13       28.79     23.22 o 
   7 -10   3        7.97        5.31     14.44 o 
   8 -10   3       54.74       65.08     22.86 o 
  -6  -9   3       25.94      -13.42     19.42 o 
  -5  -9   3       42.37       50.23     24.09 o 
  -4  -9   3      191.55      168.43     35.68 o 
  -3  -9   3       41.23       45.20     14.65 o 
  -2  -9   3       80.08       56.32     29.05 o 
  -1  -9   3      131.87       95.12     17.68 o 
   0  -9   3       64.24       57.95     15.09 o 
   1  -9   3      143.18      159.79     20.59 o 
   2  -9   3     2692.28     2763.35     78.92 o 
   3  -9   3     2136.65     2262.85     71.85 o 
   4  -9   3      671.44      710.33     47.48 o 
   5  -9   3      121.36      145.98     22.13 o 
   6  -9   3        0.57        6.62     14.16 o 
   7  -9   3      250.63      258.97     37.80 o 
   8  -9   3      262.02      296.09     33.58 o 
   9  -9   3       97.93       83.01     24.29 o 
  -7  -8   3      556.50      543.05     60.54 o 
  -6  -8   3      116.09      132.05     29.32 o 
  -5  -8   3       66.13      170.95     34.99 o 
  -4  -8   3       76.27      101.04     26.10 o 
  -3  -8   3      688.53      694.72     71.87 o 
  -2  -8   3      686.70      704.90     35.56 o 
  -1  -8   3       55.10       41.32     12.84 o 
   0  -8   3       18.66        8.68     13.87 o 
   1  -8   3       50.12       38.80     12.18 o 
   2  -8   3       36.28       62.77     10.85 o 
   3  -8   3        1.44        3.08     15.11 o 
   4  -8   3      750.36      875.87     45.81 o 
   5  -8   3      874.70      882.18     42.72 o 
   6  -8   3      121.99      111.49     48.32 o 
   7  -8   3       37.23       52.14     16.50 o 
   8  -8   3       17.98       11.52     20.65 o 
   9  -8   3      420.89      463.16     56.13 o 
  10  -8   3       98.02      111.85     19.53 o 
  -8  -7   3       18.49       16.12     21.47 o 
  -7  -7   3       29.22        9.61     17.45 o 
  -6  -7   3       48.37       50.63     21.50 o 
  -5  -7   3      516.52      615.15    126.13 o 
  -4  -7   3      136.10      130.64     25.32 o 
  -3  -7   3        0.47        7.53     10.32 o 
  -2  -7   3     1001.57     1021.87     40.40 o 
  -1  -7   3     1488.32     1446.67     56.59 o 
   0  -7   3     1021.27     1051.34     57.10 o 
   1  -7   3     1478.10     1576.65     40.19 o 
   2  -7   3       63.02       59.60     13.21 o 
   3  -7   3      520.86      513.95     42.44 o 
   4  -7   3      190.70      185.13     21.82 o 
   5  -7   3       71.97       98.89     17.37 o 
   6  -7   3      822.16      812.24     40.45 o 
   7  -7   3      194.95      137.40     33.29 o 
   8  -7   3       42.19       40.55     15.53 o 
   9  -7   3        3.06      -10.53     13.23 o 
  10  -7   3      125.47      119.88     26.97 o 
  -9  -6   3      357.18      314.71     48.18 o 
  -8  -6   3      438.57      467.65     52.91 o 
  -7  -6   3      201.36      115.41     29.64 o 
  -6  -6   3      271.30      286.32     25.60 o 
  -5  -6   3        3.97        2.86     10.13 o 
  -4  -6   3        2.01       -3.74      7.82 o 
  -3  -6   3      234.26      246.76     19.84 o 
  -2  -6   3      246.74      259.45     30.99 o 
  -1  -6   3      313.70      306.64     20.63 o 
   0  -6   3     1172.25     1111.93     30.43 o 
   1  -6   3     1695.65     1602.09     38.61 o 
   2  -6   3     1453.08     1392.59     70.41 o 
   3  -6   3      353.57      333.01     16.19 o 
   4  -6   3       51.26       66.69     13.83 o 
   5  -6   3      294.80      336.21     26.09 o 
   6  -6   3      768.83      698.87     36.66 o 
   7  -6   3        2.08        0.41      9.84 o 
   8  -6   3        6.76       20.03     13.63 o 
   9  -6   3      181.84      212.23     21.97 o 
  10  -6   3       22.33       23.98     13.58 o 
  11  -6   3      234.71      167.12     28.10 o 
 -10  -5   3      215.45      245.48     42.83 o 
  -9  -5   3      668.44      830.23     68.72 o 
  -8  -5   3     1396.51     1303.82     76.90 o 
  -7  -5   3      288.37      212.42     34.69 o 
  -6  -5   3       22.40       14.75     10.53 o 
  -5  -5   3      360.89      380.65     24.54 o 
  -4  -5   3      406.62      382.90     42.13 o 
  -3  -5   3      438.23      415.58     51.36 o 
  -2  -5   3      176.02      176.06     22.85 o 
  -1  -5   3        4.18        8.87      6.61 o 
   0  -5   3        3.10        7.14      5.12 o 
   1  -5   3     1683.88     1866.08     40.76 o 
   2  -5   3     1465.91     1402.14     58.17 o 
   3  -5   3     1961.92     1841.04     44.00 o 
   4  -5   3      921.83      859.33     36.03 o 
   5  -5   3      716.74      663.15     32.34 o 
   6  -5   3        3.59       -4.30     12.88 o 
   7  -5   3      716.14      672.27     52.32 o 
   8  -5   3      403.23      456.81     38.55 o 
   9  -5   3       57.02       44.61     13.12 o 
  10  -5   3      123.32      111.32     23.20 o 
  11  -5   3      136.43       85.89     22.88 o 
 -10  -4   3       24.22       38.06     25.66 o 
  -9  -4   3      206.65      219.83     26.92 o 
  -8  -4   3      261.26      314.14     38.79 o 
  -7  -4   3      436.73      501.53     67.53 o 
  -6  -4   3     3558.88     3603.22     73.16 o 
  -5  -4   3      569.00      597.03     27.91 o 
  -4  -4   3       65.58       85.38     12.08 o 
  -3  -4   3     1382.79     1401.28     40.86 o 
  -2  -4   3     4273.88     4094.89     89.84 o 
  -1  -4   3     6737.81     7155.99    143.71 o 
   0  -4   3     3092.95     3207.68     59.28 o 
   1  -4   3     1670.73     1908.59     39.52 o 
   2  -4   3     3159.27     3655.79     65.64 o 
   3  -4   3     1211.82     1182.88     39.79 o 
   4  -4   3      928.79      803.00     33.19 o 
   5  -4   3      953.17      998.41     44.00 o 
   6  -4   3      400.45      431.62     57.65 o 
   7  -4   3      850.97      894.20     40.93 o 
   8  -4   3      266.25      269.99     21.70 o 
   9  -4   3     1603.19     1665.25     51.38 o 
  10  -4   3      150.18      141.47     24.96 o 
  11  -4   3      197.18      213.23     48.27 o 
 -11  -3   3      101.93      100.40     56.26 o 
 -10  -3   3       45.34       51.93     28.09 o 
  -9  -3   3       48.42       45.06     16.40 o 
  -8  -3   3       64.36       80.08     21.08 o 
  -7  -3   3        7.90      -10.60      9.41 o 
  -6  -3   3      164.35      157.29     13.53 o 
  -5  -3   3      865.37      845.18     25.98 o 
  -4  -3   3     1524.38     1600.92     34.47 o 
  -3  -3   3        5.85        9.33     11.18 o 
  -2  -3   3     1394.48     1413.46     58.24 o 
  -1  -3   3     5130.35     5034.04    102.97 o 
   0  -3   3     8480.94     8660.62    136.75 o 
   1  -3   3     8583.28     8418.32    132.61 o 
   2  -3   3      822.77      782.26     58.53 o 
   3  -3   3      130.07      121.90     13.25 o 
   4  -3   3      297.84      331.26     21.18 o 
   5  -3   3      180.40      167.84     17.21 o 
   6  -3   3       21.51       26.92     21.69 o 
   7  -3   3      331.72      283.74     25.10 o 
   8  -3   3       63.51       98.93     15.00 o 
   9  -3   3       17.46       17.65     18.94 o 
  10  -3   3      353.51      361.10     34.68 o 
  11  -3   3      253.56      263.73     33.59 o 
 -11  -2   3      286.97      290.41     25.91 o 
 -10  -2   3      201.88      211.78     21.85 o 
  -9  -2   3      303.78      332.34     30.63 o 
  -8  -2   3       24.14       17.28      9.66 o 
  -7  -2   3      211.02      238.04     19.59 o 
  -6  -2   3      594.09      577.01     18.88 o 
  -5  -2   3      380.17      351.31     22.70 o 
  -4  -2   3      616.67      672.88     59.11 o 
  -3  -2   3      857.54      931.97     26.46 o 
  -2  -2   3      711.68      707.77     22.32 o 
  -1  -2   3     1512.50     1504.73     37.34 o 
   0  -2   3     2943.74     2811.52     60.51 o 
   1  -2   3     3143.41     3233.17    157.27 o 
   2  -2   3     5069.88     4691.12    100.79 o 
   3  -2   3     1204.13     1143.66     34.17 o 
   4  -2   3      308.15      315.65     16.57 o 
   5  -2   3       30.86       48.00     11.27 o 
   6  -2   3      139.34      124.27     13.74 o 
   7  -2   3      404.77      427.72     25.13 o 
   8  -2   3      427.18      451.10     21.87 o 
   9  -2   3       28.28       21.70      9.72 o 
  10  -2   3       60.79       66.23     20.28 o 
  11  -2   3       13.34        3.85     16.29 o 
 -11  -1   3       10.91       22.34     17.05 o 
 -10  -1   3       99.21       93.78     16.36 o 
  -9  -1   3      685.25      781.71     49.73 o 
  -8  -1   3      408.59      374.00     22.76 o 
  -7  -1   3      870.95      906.07     30.72 o 
  -6  -1   3       39.57       37.00      6.48 o 
  -5  -1   3        1.60       -3.75      5.18 o 
  -4  -1   3      226.86      210.88     18.71 o 
  -3  -1   3      217.38      190.52     14.32 o 
  -2  -1   3     2485.66     2627.91     83.51 o 
  -1  -1   3      818.37      796.67     23.43 o 
   0  -1   3       29.94       10.12      9.00 o 
   1  -1   3     1353.54     1217.32     34.16 o 
   2  -1   3      319.13      321.62     16.40 o 
   3  -1   3     2602.30     2552.89     51.74 o 
   4  -1   3     2375.13     2332.52     50.30 o 
   5  -1   3       39.12       33.80      6.78 o 
   6  -1   3       11.24        6.38      7.32 o 
   7  -1   3      720.38      678.41     23.77 o 
   8  -1   3     1912.98     1811.96     43.47 o 
   9  -1   3      561.60      663.57     47.92 o 
  10  -1   3      203.11      223.26     25.92 o 
  11  -1   3       14.26       10.16     13.59 o 
 -12   0   3      160.22      166.62     36.92 o 
 -11   0   3      171.80      161.86     27.04 o 
 -10   0   3      112.62      118.65     16.41 o 
  -9   0   3       13.33       10.03      9.62 o 
  -8   0   3       45.19       49.11     10.77 o 
  -7   0   3      865.04      795.77     28.27 o 
  -6   0   3     1118.51     1190.81     27.23 o 
  -5   0   3       14.34       11.63      5.99 o 
  -4   0   3        4.25        1.21      5.69 o 
  -3   0   3      928.08      932.82     24.09 o 
  -1   0   3     6382.56     6203.31    184.82 o 
   0   0   3      274.44      284.72     13.50 o 
   1   0   3       32.23       37.48      8.31 o 
   2   0   3     1011.46     1090.49     27.05 o 
   3   0   3      183.44      179.80     12.63 o 
   4   0   3      223.75      215.55      9.66 o 
   5   0   3      341.87      329.30     13.33 o 
   6   0   3      572.64      611.21     27.42 o 
   7   0   3      299.77      306.47     17.41 o 
   8   0   3        6.57       -8.32      7.29 o 
   9   0   3      346.33      389.07     26.07 o 
  10   0   3      506.59      546.46     31.53 o 
  11   0   3       81.33      100.06     19.24 o 
 -12   1   3      392.29      451.07     41.73 o 
 -11   1   3      702.98      699.47     65.04 o 
 -10   1   3      944.02      854.88     45.96 o 
  -9   1   3       17.96       35.11     10.82 o 
  -8   1   3        1.33       -4.23      7.27 o 
  -7   1   3      195.69      185.24     30.02 o 
  -6   1   3       64.77       74.92     10.46 o 
  -5   1   3        1.59        8.22      5.90 o 
  -4   1   3       20.88       27.90      6.38 o 
  -3   1   3      392.00      441.18     18.31 o 
  -2   1   3     1771.25     1716.11     34.03 o 
  -1   1   3     1633.39     1646.13     56.42 o 
   1   1   3     1017.83     1019.20     20.80 o 
   2   1   3     1121.43     1167.69     23.70 o 
   3   1   3      961.19      924.74     33.13 o 
   4   1   3        4.09       -1.04      3.98 o 
   5   1   3      195.62      244.22     15.54 o 
   6   1   3       13.58        9.27      5.35 o 
   7   1   3      105.46      105.81     12.17 o 
   8   1   3       43.30       38.25      9.83 o 
   9   1   3       35.14       33.46     12.54 o 
  10   1   3       75.31       89.12     16.38 o 
  11   1   3      273.18      292.50     47.43 o 
 -12   2   3      165.00      100.82     54.20 o 
 -11   2   3      552.48      620.08     49.81 o 
 -10   2   3      915.50      963.64     49.68 o 
  -9   2   3      409.45      419.94     27.30 o 
  -8   2   3     1250.55     1161.27     36.62 o 
  -7   2   3      186.75      183.33     15.56 o 
  -6   2   3      135.33      121.21     12.00 o 
  -5   2   3     2689.56     2798.02     66.91 o 
  -4   2   3      101.49       85.78      8.73 o 
  -3   2   3     1936.30     1966.40     38.63 o 
  -2   2   3      505.41      584.78     14.46 o 
  -1   2   3      498.44      529.51     16.71 o 
   0   2   3     2459.38     2531.64     71.38 o 
   1   2   3      354.10      275.53     17.48 o 
   2   2   3     1576.65     1525.84     27.12 o 
   3   2   3     7258.15     7419.87     94.08 o 
   4   2   3      235.52      234.53     12.18 o 
   5   2   3      961.40      947.73     25.15 o 
   6   2   3     1340.40     1304.74     28.16 o 
   7   2   3     1729.19     1770.82     40.88 o 
   8   2   3     1047.85     1072.47     31.94 o 
   9   2   3      578.72      548.13     56.28 o 
  10   2   3       58.40       55.03     27.12 o 
 -12   3   3      158.25      102.17     23.66 o 
 -11   3   3       69.43       62.99     19.68 o 
 -10   3   3        1.91      -12.33     15.69 o 
  -9   3   3      293.45      283.62     21.12 o 
  -8   3   3     1563.92     1530.44     52.79 o 
  -7   3   3     1107.15     1134.79     34.09 o 
  -6   3   3      663.41      615.84     18.51 o 
  -5   3   3      122.93      104.54      8.61 o 
  -4   3   3     2202.29     2252.38     43.70 o 
  -3   3   3     7562.83     7645.24    107.11 o 
  -2   3   3     4146.32     4066.15     69.66 o 
  -1   3   3     1938.99     1976.06     47.63 o 
   0   3   3       12.49        5.75      6.25 o 
   1   3   3      208.32      290.60     17.72 o 
   2   3   3     1427.81     1316.01     55.06 o 
   3   3   3        8.18       -0.69      3.70 o 
   4   3   3     2083.45     2059.46     38.20 o 
   5   3   3     1589.35     1471.91     33.54 o 
   6   3   3       12.97       29.19     10.71 o 
   7   3   3      346.60      323.15     24.59 o 
   8   3   3      948.35      921.14     66.51 o 
   9   3   3      508.12      481.59     54.27 o 
  10   3   3      115.22       91.05     31.48 o 
 -12   4   3      173.91      158.69     35.51 o 
 -11   4   3      132.07      124.60     49.31 o 
 -10   4   3        6.47       -3.18     11.70 o 
  -9   4   3        1.39        7.07     11.10 o 
  -8   4   3      135.00      112.32     20.33 o 
  -7   4   3      676.42      658.14     26.05 o 
  -6   4   3      122.55      114.67      9.94 o 
  -5   4   3       89.54       86.56      8.62 o 
  -4   4   3       86.81      108.12      8.91 o 
  -3   4   3     2286.47     2556.26     50.24 o 
  -2   4   3    13922.97    14626.81    225.30 o 
  -1   4   3    13268.56    13033.77    252.10 o 
   0   4   3     3252.10     3127.75     80.49 o 
   1   4   3      587.29      553.57     20.57 o 
   2   4   3      366.63      436.37     23.99 o 
   3   4   3       13.55       12.43      7.55 o 
   4   4   3      382.06      346.48     23.98 o 
   5   4   3        9.78        6.20     13.65 o 
   6   4   3      983.09      984.49     36.06 o 
   7   4   3      316.60      319.24     23.25 o 
   8   4   3       13.28       39.66     24.36 o 
   9   4   3       57.85       46.24     24.77 o 
 -12   5   3      172.25      206.48     31.44 o 
 -11   5   3      324.61      323.53     35.68 o 
 -10   5   3       28.03       32.78     16.62 o 
  -9   5   3      339.26      324.15     46.08 o 
  -8   5   3       18.56       21.83     12.60 o 
  -7   5   3       82.39       96.33     10.31 o 
  -6   5   3      739.74      754.28     22.58 o 
  -5   5   3        1.53       -4.44      4.58 o 
  -4   5   3        5.78        5.24      5.76 o 
  -3   5   3      258.39      288.08     14.82 o 
  -2   5   3       11.04       16.83      6.05 o 
  -1   5   3     2797.93     2797.52     71.88 o 
   0   5   3     2285.58     2199.44     61.28 o 
   1   5   3     2619.28     2823.42     74.09 o 
   2   5   3      937.05      908.28     29.78 o 
   3   5   3      187.66      207.46     20.11 o 
   4   5   3       32.74       30.04     17.91 o 
   5   5   3     1382.87     1282.90    142.62 o 
   6   5   3      768.52      761.99     51.84 o 
   7   5   3       21.20        0.95      9.83 o 
   8   5   3       67.44       49.60     17.36 o 
   9   5   3       46.50       35.10     27.16 o 
 -11   6   3       15.88      -11.81     15.18 o 
 -10   6   3       66.26       60.11     18.98 o 
  -9   6   3      338.23      343.96     31.73 o 
  -8   6   3      321.82      324.24     21.18 o 
  -7   6   3       68.29       70.41     10.07 o 
  -6   6   3      313.22      299.89     15.95 o 
  -5   6   3      721.90      663.86     21.01 o 
  -4   6   3     1112.18      994.06     33.12 o 
  -3   6   3      224.25      233.99     69.90 o 
  -2   6   3       52.14       89.58     11.93 o 
  -1   6   3     1025.14     1157.89     61.67 o 
   0   6   3       42.44       47.06     20.77 o 
   1   6   3      847.76      777.76     35.28 o 
   2   6   3      820.51      799.53     47.62 o 
   3   6   3     2235.04     2142.74     92.91 o 
   4   6   3       84.09      106.91     17.97 o 
   5   6   3       35.53       26.60     15.44 o 
   6   6   3      127.30      110.63     19.35 o 
   7   6   3      627.17      628.93     32.96 o 
   8   6   3      203.23      207.71     27.55 o 
 -11   7   3       21.85       19.90     18.45 o 
 -10   7   3       15.66       14.59     15.11 o 
  -9   7   3      203.60      231.60     28.02 o 
  -8   7   3      207.04      159.10     33.50 o 
  -7   7   3      191.24      214.29     17.47 o 
  -6   7   3      520.14      495.33     21.66 o 
  -5   7   3        0.91        2.88      6.85 o 
  -4   7   3     1248.56     1289.10     47.18 o 
  -3   7   3     2568.63     2406.33     91.79 o 
  -2   7   3     2423.86     2277.14     67.81 o 
  -1   7   3      342.96      323.96     25.49 o 
   0   7   3       39.26       21.32     10.25 o 
   1   7   3        5.51        4.67      9.93 o 
   2   7   3       12.18        5.31      8.25 o 
   3   7   3       28.69       43.50     14.36 o 
   4   7   3        2.53       -7.16     19.01 o 
   5   7   3       89.09      120.55     26.97 o 
   6   7   3       10.03       -8.88     11.13 o 
   7   7   3       53.03       36.16     17.13 o 
 -10   8   3       95.41      113.64     28.01 o 
  -9   8   3       20.62        1.73     21.57 o 
  -8   8   3       21.43       33.82     15.55 o 
  -7   8   3       10.46       17.56      8.89 o 
  -6   8   3       62.43       86.87     17.51 o 
  -5   8   3       35.07        0.14     13.83 o 
  -4   8   3       84.86       56.62     14.54 o 
  -3   8   3       20.66        3.71      9.39 o 
  -2   8   3     1410.44     1469.82     55.14 o 
  -1   8   3     1938.00     1830.66     62.48 o 
   0   8   3     1657.23     1653.67     59.75 o 
   1   8   3      531.38      595.04     37.16 o 
   2   8   3       74.79       62.13     13.52 o 
   3   8   3      133.40      118.33     20.80 o 
   4   8   3      215.60      206.65     40.89 o 
   5   8   3        2.49        2.87     12.94 o 
   6   8   3        6.32       10.14     14.88 o 
 -10   9   3      473.48      511.66     69.33 o 
  -9   9   3      210.53      163.14     25.26 o 
  -8   9   3        4.42       -3.79     10.65 o 
  -7   9   3      345.83      329.29     28.54 o 
  -6   9   3      953.62      913.14     41.86 o 
  -5   9   3      596.40      616.58     54.31 o 
  -4   9   3       52.99       33.84     21.13 o 
  -3   9   3       25.38       15.48     13.99 o 
  -2   9   3        2.87       -7.55     10.52 o 
  -1   9   3       22.59       40.95     13.85 o 
   0   9   3     1213.34     1237.42     53.56 o 
   1   9   3     1103.36     1104.49     51.01 o 
   2   9   3      738.40      665.38     53.61 o 
   3   9   3       60.41       58.40     13.79 o 
   4   9   3       10.54       27.94     15.60 o 
   5   9   3      207.47      253.92     43.24 o 
  -9  10   3      317.74      295.22     45.42 o 
  -8  10   3      432.01      432.02     39.13 o 
  -7  10   3      112.69      108.12     32.27 o 
  -6  10   3      285.40      193.82     39.42 o 
  -5  10   3     1276.24     1282.82     55.07 o 
  -4  10   3      964.30      861.21     45.94 o 
  -3  10   3      189.64      225.93     41.38 o 
  -2  10   3       39.75       30.22     15.09 o 
  -1  10   3        5.72      -11.30     10.30 o 
   0  10   3        3.16       28.15     15.38 o 
   1  10   3        2.48        6.84     23.25 o 
   2  10   3       25.22       31.13     13.24 o 
   3  10   3       65.38       59.80     14.89 o 
   4  10   3       45.54       52.61     20.27 o 
  -7  11   3      107.15       67.50     30.87 o 
  -6  11   3      137.28      110.88     34.21 o 
  -5  11   3        5.61       -9.06     13.95 o 
  -4  11   3      394.96      363.41     63.73 o 
  -3  11   3     1422.91     1382.61     61.66 o 
  -2  11   3      529.85      572.93     42.43 o 
  -1  11   3      290.97      245.90     44.30 o 
   0  11   3      167.62      161.23     26.19 o 
   1  11   3        0.23       -3.41     17.12 o 
   2  11   3       46.49       54.27     15.63 o 
  -5  12   3       16.91       -6.98     14.07 o 
  -4  12   3       43.40       39.25     19.31 o 
  -3  12   3       21.40        8.77     21.88 o 
  -2  12   3      441.87      489.99     45.31 o 
  -1  12   3      573.74      604.76     46.66 o 
   0 -12   4       79.62       63.70     19.90 o 
   1 -12   4       31.38       67.50     31.89 o 
   2 -12   4       16.66       47.77     28.21 o 
   3 -12   4       17.16       13.94     22.32 o 
   4 -12   4      289.13      353.86     58.53 o 
  -3 -11   4      318.32      308.38     48.32 o 
  -2 -11   4      135.68      117.42     22.45 o 
  -1 -11   4       24.98        0.49     16.99 o 
   0 -11   4        6.71       14.36     14.94 o 
   1 -11   4        0.63       -6.99     11.79 o 
   2 -11   4       33.62        0.82     22.39 o 
   3 -11   4        6.46       -0.14     20.85 o 
   4 -11   4       15.18      -13.15     18.09 o 
   5 -11   4       44.28       11.55     25.01 o 
   6 -11   4      414.98      514.16     65.28 o 
  -5 -10   4        0.96       11.21     22.46 o 
  -4 -10   4       60.05       99.94     29.88 o 
  -3 -10   4      309.84      314.76     30.09 o 
  -2 -10   4      502.35      615.49     93.88 o 
  -1 -10   4      236.27      225.06     26.48 o 
   0 -10   4       12.44        5.33     12.60 o 
   1 -10   4      744.61      738.18     41.07 o 
   2 -10   4      403.49      462.17     52.78 o 
   3 -10   4      265.76      270.66     44.44 o 
   4 -10   4      240.27      275.54     30.49 o 
   5 -10   4        0.71      -17.66     11.77 o 
   6 -10   4        0.16        4.18     13.43 o 
   7 -10   4      139.09      129.42     28.71 o 
   8 -10   4      129.44       91.23     22.99 o 
  -6  -9   4        0.97       24.36     20.79 o 
  -5  -9   4       12.30        9.98     19.83 o 
  -4  -9   4       14.21       20.82     20.68 o 
  -3  -9   4       24.37        5.24     11.99 o 
  -2  -9   4        0.80       10.29     11.82 o 
  -1  -9   4      258.82      288.64     26.61 o 
   0  -9   4      674.34      705.18     38.29 o 
   1  -9   4        1.28        0.02     13.73 o 
   2  -9   4      310.68      303.45     27.44 o 
   3  -9   4      405.41      391.02     31.11 o 
   4  -9   4      984.28      997.92     47.14 o 
   5  -9   4     1219.02     1250.42     54.70 o 
   6  -9   4      711.74      808.08     46.87 o 
   7  -9   4       12.61       13.35     14.30 o 
   8  -9   4        2.84       10.92     15.12 o 
   9  -9   4       14.35       19.97     17.61 o 
  -7  -8   4      234.29      249.33     44.71 o 
  -6  -8   4      215.59      343.67     47.29 o 
  -5  -8   4      379.21      351.34     45.11 o 
  -4  -8   4      162.05      163.49     32.23 o 
  -3  -8   4        0.26       -6.88      9.10 o 
  -2  -8   4      251.70      265.33     24.46 o 
  -1  -8   4       93.26      107.21     22.40 o 
   0  -8   4       77.18      112.22     17.17 o 
   1  -8   4      104.81      126.75     14.28 o 
   2  -8   4      800.88      792.35     32.86 o 
   3  -8   4       21.32        1.61     19.56 o 
   4  -8   4      264.96      232.76     25.97 o 
   5  -8   4      823.33      862.77     43.11 o 
   6  -8   4     1671.73     1754.54    118.45 o 
   7  -8   4      623.26      597.19     40.75 o 
   8  -8   4       25.26      -15.71     12.81 o 
   9  -8   4       29.01       36.23     19.03 o 
  -8  -7   4        2.71      -11.52     20.24 o 
  -7  -7   4        8.71       15.27     20.75 o 
  -6  -7   4       12.29       14.86     17.17 o 
  -5  -7   4     1012.02     1202.59     71.55 o 
  -4  -7   4     1899.30     2056.03     94.51 o 
  -3  -7   4      973.02      925.01     47.36 o 
  -2  -7   4        1.55        1.14      8.62 o 
  -1  -7   4      108.99      119.36     19.10 o 
   0  -7   4     1155.53     1095.93     32.86 o 
   1  -7   4     1308.09     1300.28     36.46 o 
   2  -7   4      251.06      281.83     18.43 o 
   3  -7   4      116.31      139.78     19.46 o 
   4  -7   4      374.18      382.28     28.72 o 
   5  -7   4        0.16        9.69     10.53 o 
   6  -7   4      275.41      300.01     28.65 o 
   7  -7   4      332.02      353.91     32.07 o 
   8  -7   4      341.67      374.14     38.89 o 
   9  -7   4      348.50      379.38     37.61 o 
  10  -7   4       15.88        8.96     13.16 o 
  -9  -6   4      120.77      118.51     36.77 o 
  -8  -6   4       42.36       70.98     27.40 o 
  -7  -6   4        0.38       17.21     17.48 o 
  -6  -6   4        0.22        1.26     14.96 o 
  -5  -6   4       30.18       30.77     17.68 o 
  -4  -6   4      305.08      265.35     31.95 o 
  -3  -6   4     1235.14     1291.92     69.76 o 
  -2  -6   4     1000.35      914.08     35.40 o 
  -1  -6   4      582.94      569.26     21.92 o 
   0  -6   4      328.11      360.52     19.40 o 
   1  -6   4      925.69      922.39     28.00 o 
   2  -6   4     2075.14     2115.07     56.49 o 
   3  -6   4     2443.94     2345.02     87.27 o 
   4  -6   4      198.51      210.20     21.81 o 
   5  -6   4        0.86       -2.22      9.31 o 
   6  -6   4      108.80       95.61     18.29 o 
   7  -6   4       23.39       19.75     13.48 o 
   8  -6   4       54.55       81.85     25.11 o 
   9  -6   4      117.12      120.77     22.75 o 
  10  -6   4      105.96       84.00     16.83 o 
 -10  -5   4       34.44      -11.38     21.26 o 
  -9  -5   4      188.18      219.61     40.27 o 
  -8  -5   4      558.03      628.64     57.85 o 
  -7  -5   4      654.49      773.10     60.54 o 
  -6  -5   4     1239.25     1263.41     70.73 o 
  -5  -5   4      572.03      655.08     50.56 o 
  -4  -5   4        1.01        3.60      7.44 o 
  -3  -5   4      646.42      750.13     49.42 o 
  -2  -5   4        0.39      -11.33      8.23 o 
  -1  -5   4      881.07      898.85     32.50 o 
   0  -5   4      923.93      977.42     27.70 o 
   1  -5   4       15.86       11.61      5.67 o 
   2  -5   4      262.27      223.50     13.24 o 
   3  -5   4       98.18       46.89     16.78 o 
   4  -5   4     2232.57     2107.27     63.90 o 
   5  -5   4     1979.94     1722.74     75.18 o 
   6  -5   4      228.12      233.41     43.82 o 
   7  -5   4       19.52       20.68     11.86 o 
   8  -5   4      431.79      488.56     65.96 o 
   9  -5   4       25.87       40.04     13.40 o 
  10  -5   4        0.43       -3.24     12.29 o 
 -10  -4   4        2.62        4.60     21.74 o 
  -9  -4   4        3.01        8.46     14.43 o 
  -8  -4   4      237.61      193.33     25.13 o 
  -7  -4   4      223.43      228.95     35.78 o 
  -6  -4   4     2508.53     2586.20    105.79 o 
  -5  -4   4     4734.05     4435.08    149.30 o 
  -4  -4   4     1930.36     1848.18     50.16 o 
  -3  -4   4       81.69       99.21     20.07 o 
  -2  -4   4        7.52        2.51      6.90 o 
  -1  -4   4      740.74      665.66     36.98 o 
   0  -4   4      893.12      922.76     25.52 o 
   1  -4   4       21.56       26.02      6.68 o 
   2  -4   4        0.22       -3.23      4.22 o 
   3  -4   4      444.43      501.44     25.59 o 
   4  -4   4      997.35     1049.42     40.03 o 
   5  -4   4     2461.80     2305.19     97.95 o 
   6  -4   4     3500.53     3163.70     87.11 o 
   7  -4   4      977.08      846.65     78.94 o 
   8  -4   4      130.10      128.63     32.53 o 
   9  -4   4       15.43       32.39     11.96 o 
  10  -4   4       63.66       70.17     23.08 o 
  11  -4   4       20.58       32.83     19.56 o 
 -11  -3   4      136.47      147.53     31.69 o 
 -10  -3   4       29.05       91.11     21.47 o 
  -9  -3   4       75.66       54.88     18.42 o 
  -8  -3   4        0.91       -8.58     17.41 o 
  -7  -3   4       33.37       21.10     12.72 o 
  -6  -3   4      316.91      286.63     23.67 o 
  -5  -3   4     1437.00     1444.80     67.63 o 
  -4  -3   4     5930.61     5876.07    121.00 o 
  -3  -3   4     3498.28     3452.30     76.96 o 
  -2  -3   4     1601.45     1542.72     50.08 o 
  -1  -3   4       42.96       47.37     12.13 o 
   0  -3   4     2093.55     2057.26     42.30 o 
   1  -3   4     7763.61     7797.61    125.76 o 
   2  -3   4     2095.09     2022.08     55.29 o 
   3  -3   4      591.15      575.39     29.33 o 
   4  -3   4     2827.20     3062.51     79.25 o 
   5  -3   4     1211.52     1186.03     43.93 o 
   6  -3   4     1042.39      972.17     40.66 o 
   7  -3   4      179.05      208.95     22.71 o 
   8  -3   4      338.56      363.74     24.01 o 
   9  -3   4      744.04      679.54     33.67 o 
  10  -3   4        5.95       -3.78     13.10 o 
  11  -3   4      196.89      183.93     30.18 o 
 -11  -2   4       24.72       32.89     18.58 o 
 -10  -2   4      483.23      544.84     38.50 o 
  -9  -2   4      903.57      841.23     44.66 o 
  -8  -2   4      104.91       98.92     21.65 o 
  -7  -2   4       55.75       55.72     14.40 o 
  -6  -2   4       64.19       63.50     13.61 o 
  -5  -2   4      294.21      306.23     21.93 o 
  -4  -2   4      836.13      966.48     48.82 o 
  -3  -2   4     1491.59     1509.10     38.77 o 
  -2  -2   4     1753.34     1703.13     87.58 o 
  -1  -2   4      132.27      157.96     11.99 o 
   0  -2   4      646.86      653.44     32.52 o 
   1  -2   4      137.11      142.06      9.44 o 
   2  -2   4     4012.06     3839.46     88.37 o 
   3  -2   4     4717.50     4439.18     82.72 o 
   4  -2   4     1181.57     1039.66     31.26 o 
   5  -2   4     1174.26     1204.56     35.72 o 
   6  -2   4      283.55      267.18     18.96 o 
   7  -2   4      212.88      237.10     23.21 o 
   8  -2   4        4.39       22.36      8.85 o 
   9  -2   4       52.05       55.63     11.57 o 
  10  -2   4      126.76      152.82     20.85 o 
  11  -2   4       81.32      103.01     24.01 o 
 -11  -1   4      278.73      287.35     26.06 o 
 -10  -1   4       43.08       56.65     13.58 o 
  -9  -1   4      578.80      593.70     30.07 o 
  -8  -1   4       31.07       15.70     15.47 o 
  -7  -1   4      935.32      888.00     31.55 o 
  -6  -1   4     1141.69     1070.10     38.52 o 
  -5  -1   4       72.61       70.03     12.54 o 
  -4  -1   4      975.38      985.64     34.94 o 
  -3  -1   4     3098.89     3034.54    100.07 o 
  -2  -1   4     1803.03     1947.66     57.75 o 
  -1  -1   4     1255.14     1249.89     34.05 o 
   0  -1   4      710.14      769.83     44.55 o 
   1  -1   4      121.48      117.33      7.58 o 
   2  -1   4      128.37      148.42     11.28 o 
   3  -1   4     1965.40     1988.27     72.21 o 
   4  -1   4     4196.65     4004.65    104.93 o 
   5  -1   4     2627.83     2376.11     58.80 o 
   6  -1   4      401.91      394.75     19.26 o 
   7  -1   4      136.66      126.98     13.54 o 
   8  -1   4        0.87       -2.78      7.64 o 
   9  -1   4      138.47      129.81     23.47 o 
  10  -1   4      195.56      185.81     22.04 o 
  11  -1   4        8.89       10.16     12.93 o 
 -12   0   4       19.69       -5.92     15.77 o 
 -11   0   4       40.64       54.14     14.48 o 
 -10   0   4        8.74       -0.39     10.16 o 
  -9   0   4      122.37      140.40     16.77 o 
  -8   0   4       11.76        4.22      8.14 o 
  -7   0   4     1859.26     1840.08     59.03 o 
  -6   0   4     2041.62     2058.14     48.97 o 
  -5   0   4     3838.72     3643.94     78.33 o 
  -4   0   4     1708.40     1584.60     62.74 o 
  -3   0   4       13.36       13.27      7.18 o 
  -2   0   4      348.64      322.79     15.53 o 
  -1   0   4       10.46       41.84      9.23 o 
   0   0   4      904.45      912.81     28.40 o 
   1   0   4      282.41      279.98     11.01 o 
   2   0   4       72.95       77.92      9.00 o 
   3   0   4      316.84      322.70     15.23 o 
   4   0   4       29.60       33.95      6.15 o 
   5   0   4      656.14      693.39     36.95 o 
   6   0   4      361.62      312.17     16.96 o 
   7   0   4      403.63      412.78     20.66 o 
   8   0   4      145.39      160.42     15.16 o 
   9   0   4        0.19       11.17      9.69 o 
  10   0   4      165.52      177.35     25.00 o 
 -12   1   4      150.35      138.72     36.12 o 
 -11   1   4      172.17      198.42     28.20 o 
 -10   1   4      916.92      876.95     44.00 o 
  -9   1   4      505.70      522.94     27.62 o 
  -8   1   4       50.56       29.26      9.91 o 
  -7   1   4      436.49      351.06     20.45 o 
  -6   1   4      826.07      956.90     30.30 o 
  -5   1   4      628.10      605.99     21.90 o 
  -4   1   4     1171.68     1085.90     28.99 o 
  -3   1   4       74.21       85.81      8.67 o 
  -2   1   4      133.68      115.38     16.12 o 
  -1   1   4      621.20      683.38     24.29 o 
   0   1   4     1781.24     1795.79     36.97 o 
   1   1   4     4195.05     4186.19     63.68 o 
   2   1   4     2264.77     2131.95     38.35 o 
   3   1   4       80.87      101.57      9.55 o 
   4   1   4       41.59       63.91      8.00 o 
   5   1   4        2.10        2.48      5.23 o 
   6   1   4        3.60        7.95      6.50 o 
   7   1   4      199.12      191.91     15.41 o 
   8   1   4      261.72      269.18     34.15 o 
   9   1   4      478.61      481.58     36.85 o 
  10   1   4      177.70      188.78     40.99 o 
 -12   2   4       49.42       41.37     18.82 o 
 -11   2   4        2.06      -13.68     12.90 o 
 -10   2   4      463.10      456.13     27.78 o 
  -9   2   4      550.42      490.65     50.85 o 
  -8   2   4     3285.91     3188.80     71.03 o 
  -7   2   4     2181.10     2331.12     54.93 o 
  -6   2   4      562.74      526.66     21.99 o 
  -5   2   4       10.43       11.16      5.40 o 
  -4   2   4       23.10       20.67      4.87 o 
  -3   2   4      106.44       97.34      8.92 o 
  -2   2   4      126.67      146.03     10.91 o 
   0   2   4       30.41       31.04      8.35 o 
   1   2   4      103.43      103.24      9.21 o 
   2   2   4     3434.61     3488.68     48.90 o 
   3   2   4     2542.69     2375.16     37.60 o 
   4   2   4     1394.95     1374.90     38.43 o 
   5   2   4      205.65      228.75     22.47 o 
   6   2   4       63.01       46.13      9.10 o 
   7   2   4       48.01       34.56     11.97 o 
   8   2   4       40.29       60.56     17.43 o 
   9   2   4        0.07        9.81     20.31 o 
  10   2   4        0.89       38.81     26.54 o 
 -12   3   4       39.50       26.37     23.10 o 
 -11   3   4        6.20       10.23     16.63 o 
 -10   3   4       86.52       77.39     14.46 o 
  -9   3   4       44.29       71.81     17.27 o 
  -8   3   4     1692.97     1514.93     53.01 o 
  -7   3   4     3147.58     2955.92    130.81 o 
  -6   3   4     2194.00     2054.51     69.11 o 
  -5   3   4     1211.81     1245.91     27.96 o 
  -4   3   4      959.10     1045.64     24.32 o 
  -3   3   4      988.41      904.95     21.50 o 
  -2   3   4      217.00      212.40     22.47 o 
  -1   3   4        4.55        0.64      4.96 o 
   0   3   4     1360.94     1524.81     43.15 o 
   1   3   4        3.72       -2.21      4.79 o 
   2   3   4      208.00      226.03     13.11 o 
   3   3   4      362.81      352.17     14.27 o 
   4   3   4     1337.59     1332.58     31.10 o 
   5   3   4     1119.77     1141.44     29.64 o 
   6   3   4      779.82      807.51     31.09 o 
   7   3   4       16.51       17.98     13.26 o 
   8   3   4       23.22       30.25     16.26 o 
   9   3   4      330.73      273.32     47.19 o 
 -12   4   4      103.18       64.57     24.81 o 
 -11   4   4      131.79      148.84     25.43 o 
 -10   4   4       62.09      106.45     21.68 o 
  -9   4   4       15.53       -9.67      9.01 o 
  -8   4   4      103.81      122.79     14.87 o 
  -7   4   4      210.00      236.89     17.57 o 
  -6   4   4      542.87      466.62     26.95 o 
  -5   4   4     1531.15     1544.03     33.10 o 
  -4   4   4     3598.64     3592.96     59.39 o 
  -3   4   4     1250.36     1350.89     28.34 o 
  -2   4   4      295.08      313.26     15.68 o 
  -1   4   4     2196.96     2176.19     43.11 o 
   0   4   4     2891.67     2702.59     73.82 o 
   1   4   4     2013.67     2020.76     56.21 o 
   2   4   4     1382.84     1364.46     45.25 o 
   3   4   4     1266.16     1313.51     45.63 o 
   4   4   4      159.33      166.28     19.16 o 
   5   4   4       21.67       24.59      9.66 o 
   6   4   4      855.10      816.58     32.50 o 
   7   4   4      745.79      758.92     34.39 o 
   8   4   4      328.93      346.21     36.10 o 
   9   4   4        6.18       -5.89     22.90 o 
 -11   5   4      400.35      384.68     38.20 o 
 -10   5   4       84.04      106.49     22.29 o 
  -9   5   4      473.40      520.91     33.49 o 
  -8   5   4      372.21      342.53     22.00 o 
  -7   5   4        2.84       -9.93      6.62 o 
  -6   5   4       27.47       33.14      7.57 o 
  -5   5   4      681.93      675.46     20.91 o 
  -4   5   4      132.63      159.53     15.38 o 
  -3   5   4       83.62       66.66     10.35 o 
  -2   5   4     3123.31     3083.51     50.95 o 
  -1   5   4        2.33        1.88      4.97 o 
   0   5   4     3120.64     3284.01     83.19 o 
   1   5   4     4107.77     3964.52     95.75 o 
   2   5   4     4384.73     4214.51    102.40 o 
   3   5   4     1867.30     1777.07     58.16 o 
   4   5   4       99.58       96.23     17.10 o 
   5   5   4      124.44      103.14     23.80 o 
   6   5   4       84.17      106.76     16.85 o 
   7   5   4       35.56       45.31     13.37 o 
   8   5   4      119.16       76.81     29.24 o 
 -11   6   4        5.59       -0.16     21.52 o 
 -10   6   4       39.91       38.52     17.28 o 
  -9   6   4      550.79      595.88     58.57 o 
  -8   6   4      432.98      460.59     25.64 o 
  -7   6   4      532.31      507.65     25.27 o 
  -6   6   4        2.08        4.72      6.54 o 
  -5   6   4       19.21        6.22      6.98 o 
  -4   6   4      119.50      115.11     13.35 o 
  -3   6   4       62.33       42.57      9.29 o 
  -2   6   4        0.99       -6.95      7.92 o 
  -1   6   4      233.08      267.24     22.75 o 
   0   6   4     1639.27     1635.56     54.44 o 
   1   6   4       64.71       51.72     11.07 o 
   2   6   4     1634.93     1639.85     55.77 o 
   3   6   4     1030.83     1003.44     43.28 o 
   4   6   4       73.02       89.68     17.45 o 
   5   6   4      679.50      679.50     40.02 o 
   6   6   4      194.01      204.32     21.70 o 
   7   6   4       53.58        9.65     11.90 o 
   8   6   4      326.87      264.86     47.64 o 
 -11   7   4        0.93        7.22     15.10 o 
 -10   7   4       46.95       21.91     15.57 o 
  -9   7   4       32.52       21.19     14.10 o 
  -8   7   4      255.23      289.29     21.77 o 
  -7   7   4      149.75      204.11     16.46 o 
  -6   7   4      365.46      393.06     19.22 o 
  -5   7   4      688.09      703.97     23.83 o 
  -4   7   4        1.98        3.06      8.15 o 
  -3   7   4      172.74      178.77     20.56 o 
  -2   7   4      231.47      216.42     22.89 o 
  -1   7   4      913.18      851.43     39.35 o 
   0   7   4       72.95      100.97     17.85 o 
   1   7   4      145.00      166.28     21.43 o 
   2   7   4       69.35       67.51     16.07 o 
   3   7   4        0.33       -3.09     10.26 o 
   4   7   4       70.38       92.59     19.61 o 
   5   7   4      617.40      535.23     38.07 o 
   6   7   4      189.30      206.16     27.22 o 
   7   7   4      201.82      201.20     26.14 o 
 -10   8   4      437.43      422.89     37.83 o 
  -9   8   4      118.54      125.24     23.57 o 
  -8   8   4       97.36      112.61     19.90 o 
  -7   8   4       53.58       43.46     10.51 o 
  -6   8   4       28.09       14.99      9.12 o 
  -5   8   4      394.66      396.89     42.21 o 
  -4   8   4     1075.23     1110.43     46.62 o 
  -3   8   4      526.33      491.42     45.60 o 
  -2   8   4      236.61      242.18     25.86 o 
  -1   8   4      653.93      601.86     36.69 o 
   0   8   4      946.30      971.50     86.34 o 
   1   8   4     1313.90     1308.03     53.90 o 
   2   8   4      180.17      185.54     19.96 o 
   3   8   4      132.30      137.40     22.59 o 
   4   8   4        5.37       24.94     13.19 o 
   5   8   4       11.57       21.92     15.42 o 
   6   8   4       27.05       18.15     16.18 o 
  -9   9   4     1191.88     1078.81     51.63 o 
  -8   9   4      524.98      666.56     55.71 o 
  -7   9   4       18.42       13.06     13.57 o 
  -6   9   4       23.69        0.32     12.37 o 
  -5   9   4        0.19        7.97     17.45 o 
  -4   9   4       49.24       30.73     13.97 o 
  -3   9   4      185.21      204.98     43.89 o 
  -2   9   4      195.23      233.94     30.67 o 
  -1   9   4       10.08        9.62     11.56 o 
   0   9   4      181.52      132.85     21.88 o 
   1   9   4      416.44      395.04     34.49 o 
   2   9   4     1154.12     1307.55     63.44 o 
   3   9   4      395.60      395.79     41.07 o 
   4   9   4      147.02      162.11     40.79 o 
   5   9   4       13.71        6.94     16.39 o 
  -7  10   4      392.43      440.32     34.36 o 
  -6  10   4      177.39      140.56     33.22 o 
  -5  10   4       16.48       10.87     17.99 o 
  -4  10   4      148.74      156.11     23.99 o 
  -3  10   4      621.30      662.61     68.21 o 
  -2  10   4      286.57      244.59     29.62 o 
  -1  10   4       23.44       21.01     14.11 o 
   0  10   4       39.00       24.05     16.06 o 
   1  10   4        6.07       11.77     15.32 o 
   2  10   4      130.18      112.32     18.63 o 
   3  10   4      102.06       94.48     21.95 o 
  -7  11   4      269.79      156.92     37.65 o 
  -6  11   4      845.08      832.55     71.04 o 
  -5  11   4      415.85      482.99     56.42 o 
  -4  11   4      130.22      121.73     22.67 o 
  -3  11   4      133.19      144.65     26.04 o 
  -2  11   4      843.46      847.66     52.02 o 
  -1  11   4      360.34      362.70     36.76 o 
   0  11   4       95.95       79.87     21.23 o 
   1  11   4       81.19       89.42     22.94 o 
  -3  12   4       51.37       23.86     17.98 o 
  -3 -11   5      320.17      309.98     48.15 o 
  -2 -11   5      224.53      246.71     29.84 o 
  -1 -11   5       39.56       25.71     16.67 o 
   0 -11   5        2.58       -1.39     13.38 o 
   1 -11   5       17.18        5.25     21.37 o 
   2 -11   5      122.42      118.89     36.66 o 
   3 -11   5      266.90      214.98     42.11 o 
   4 -11   5      184.53      198.72     41.16 o 
   5 -11   5       11.04       19.52     24.74 o 
  -5 -10   5        7.97       22.46     23.68 o 
  -4 -10   5       89.08       60.41     27.81 o 
  -3 -10   5      308.32      362.75     49.20 o 
  -2 -10   5      723.70      720.97     42.29 o 
  -1 -10   5      603.55      543.80     36.97 o 
   0 -10   5      304.63      315.00     33.53 o 
   1 -10   5       52.16       67.60     26.78 o 
   2 -10   5        8.50       29.65     22.15 o 
   3 -10   5       10.87       27.74     18.67 o 
   4 -10   5        8.04       12.14     14.66 o 
   5 -10   5        7.36       23.20     15.81 o 
   6 -10   5        2.98      -17.13     13.84 o 
   7 -10   5        0.51       20.83     16.27 o 
  -6  -9   5        0.69       -1.84     20.99 o 
  -5  -9   5        9.23        1.29     19.32 o 
  -4  -9   5      209.66      229.56     39.80 o 
  -3  -9   5        8.66        2.74     11.48 o 
  -2  -9   5        1.04       -2.39     12.21 o 
  -1  -9   5      145.47      164.05     21.96 o 
   0  -9   5      401.09      421.93     35.09 o 
   1  -9   5      683.96      689.37     39.19 o 
   2  -9   5      275.87      294.68     34.62 o 
   3  -9   5       66.05       52.67     16.89 o 
   4  -9   5      343.99      342.38     31.57 o 
   5  -9   5      393.76      448.79     82.16 o 
   6  -9   5      253.77      230.87     29.33 o 
   7  -9   5       19.22       -2.70     13.79 o 
   8  -9   5        5.90      -10.72     14.06 o 
  -7  -8   5        2.73       19.42     23.41 o 
  -6  -8   5       86.50       86.72     27.02 o 
  -5  -8   5       88.86      113.26     29.92 o 
  -4  -8   5      106.87      160.39     33.77 o 
  -3  -8   5      247.49      264.03     42.90 o 
  -2  -8   5        5.35       -1.06     10.38 o 
  -1  -8   5      455.07      442.35     23.38 o 
   0  -8   5       10.07        5.64      8.54 o 
   1  -8   5      411.02      372.85     21.90 o 
   2  -8   5      634.40      593.70     35.81 o 
   3  -8   5      284.11      328.28     47.00 o 
   4  -8   5       44.84       89.21     22.23 o 
   5  -8   5       85.03      101.43     20.10 o 
   6  -8   5      495.26      534.13     39.00 o 
   7  -8   5      684.88      635.79     60.71 o 
   8  -8   5      536.68      626.17     45.17 o 
   9  -8   5       88.99      100.29     25.02 o 
  -8  -7   5       40.98       67.84     28.42 o 
  -7  -7   5        0.61      -14.82     16.56 o 
  -6  -7   5        5.12       34.38     20.72 o 
  -5  -7   5      455.30      503.94     51.17 o 
  -4  -7   5      878.74      884.41     58.77 o 
  -3  -7   5      665.88      661.38     33.53 o 
  -2  -7   5      991.91     1094.40     37.26 o 
  -1  -7   5      594.58      613.42     25.55 o 
   0  -7   5       68.58       83.14     11.66 o 
   1  -7   5      173.86      206.61     16.57 o 
   2  -7   5       20.08       15.53     10.97 o 
   3  -7   5        2.32       -2.71      9.09 o 
   4  -7   5      211.02      213.45     24.50 o 
   5  -7   5      227.15      215.57     25.52 o 
   6  -7   5       71.53       86.79     19.12 o 
   7  -7   5      153.55      124.83     22.18 o 
   8  -7   5      451.51      494.74     57.51 o 
   9  -7   5      382.15      406.88     39.02 o 
  -9  -6   5        0.82      -19.83     18.09 o 
  -8  -6   5       37.82       66.48     28.11 o 
  -7  -6   5       51.54       29.03     21.94 o 
  -6  -6   5      128.67      138.45     30.43 o 
  -5  -6   5        0.30       30.87     16.97 o 
  -4  -6   5       16.48       30.16     18.30 o 
  -3  -6   5      340.71      324.26     28.41 o 
  -2  -6   5     1186.09     1194.06     42.40 o 
  -1  -6   5     3459.24     3566.71     71.86 o 
   0  -6   5     2553.99     2552.93     55.75 o 
   1  -6   5      218.14      238.70     15.94 o 
   2  -6   5      330.68      285.11     23.65 o 
   3  -6   5     1382.54     1410.42     62.35 o 
   4  -6   5      649.10      666.10    110.12 o 
   5  -6   5      218.79      219.27     24.32 o 
   6  -6   5       12.22        4.03     12.02 o 
   7  -6   5      103.21       83.79     22.59 o 
   8  -6   5        9.41        8.08     13.81 o 
   9  -6   5      111.85       92.17     20.76 o 
  10  -6   5      165.89      196.15     24.11 o 
  -9  -5   5      174.13      209.32     41.26 o 
  -8  -5   5       27.30        5.15     18.03 o 
  -7  -5   5       97.54       76.50     25.90 o 
  -6  -5   5      242.34      264.59     37.62 o 
  -5  -5   5      342.81      346.50     39.59 o 
  -4  -5   5       10.21       22.86     15.27 o 
  -3  -5   5       78.74       86.64     13.12 o 
  -2  -5   5      132.42      123.19     14.46 o 
  -1  -5   5     1394.26     1387.82     43.44 o 
   0  -5   5     1393.45     1359.53     35.59 o 
   1  -5   5     3278.77     3078.06     61.75 o 
   2  -5   5     1092.87     1044.88     36.72 o 
   3  -5   5      138.98      142.22     18.12 o 
   4  -5   5      964.75      858.38     54.65 o 
   5  -5   5     1832.51     1806.51     67.32 o 
   6  -5   5      995.54      943.55     43.65 o 
   7  -5   5       75.56       79.61     38.05 o 
   8  -5   5       93.29       89.61     28.20 o 
   9  -5   5       28.57       33.16     17.36 o 
  10  -5   5        2.10      -15.87     10.58 o 
 -10  -4   5      172.16      191.60     39.83 o 
  -9  -4   5      203.06      233.55     41.23 o 
  -8  -4   5       30.09       44.06     23.44 o 
  -7  -4   5       14.81       66.51     22.05 o 
  -6  -4   5      718.29      760.32     52.50 o 
  -5  -4   5     2277.54     2504.81    101.43 o 
  -4  -4   5     2828.00     2889.47    108.28 o 
  -3  -4   5     1529.19     1425.34     42.76 o 
  -2  -4   5      272.51      286.19     18.40 o 
  -1  -4   5      239.05      244.88     17.24 o 
   0  -4   5        0.50        5.98      5.61 o 
   1  -4   5      999.17     1036.62     28.36 o 
   2  -4   5      528.22      500.20     35.87 o 
   3  -4   5      770.13      712.38     32.89 o 
   4  -4   5      266.03      263.96     22.66 o 
   5  -4   5      164.11      148.78     19.38 o 
   6  -4   5      854.24      750.46     39.17 o 
   7  -4   5      498.19      568.94     36.46 o 
   8  -4   5      922.82      928.68     47.26 o 
   9  -4   5      182.88      229.97     22.80 o 
  10  -4   5        9.29       11.04     13.40 o 
 -10  -3   5       30.64       58.68     24.67 o 
  -9  -3   5        4.52       -1.59     15.59 o 
  -8  -3   5        4.93       28.65     14.81 o 
  -7  -3   5      127.25      102.84     25.93 o 
  -6  -3   5      137.03      184.45     29.75 o 
  -5  -3   5      113.20       76.53     20.34 o 
  -4  -3   5      859.72      770.08     27.17 o 
  -3  -3   5     4363.17     4404.21     95.86 o 
  -2  -3   5    10132.39     9931.20    194.48 o 
  -1  -3   5     1545.87     1509.66     42.48 o 
   0  -3   5        3.60        4.10      5.41 o 
   1  -3   5      127.36      132.46     10.71 o 
   2  -3   5      757.49      744.39     76.10 o 
   3  -3   5        6.33        4.65      7.62 o 
   4  -3   5       21.77        7.51      8.22 o 
   5  -3   5      127.42      155.78     19.94 o 
   6  -3   5       30.93       20.32     12.03 o 
   7  -3   5      319.23      306.57     27.63 o 
   8  -3   5     1876.93     1861.16     53.88 o 
   9  -3   5     1192.14     1145.87     91.37 o 
  10  -3   5      673.54      686.94     37.20 o 
 -11  -2   5      413.67      471.42     39.82 o 
 -10  -2   5        0.46        8.49     15.69 o 
  -9  -2   5      303.98      277.49     28.82 o 
  -8  -2   5      214.59      221.85     25.30 o 
  -7  -2   5      190.36      158.61     21.12 o 
  -6  -2   5       64.22       69.11     31.26 o 
  -5  -2   5      150.00      173.92     25.56 o 
  -4  -2   5       11.70       15.26      5.91 o 
  -3  -2   5      218.22      274.47     17.68 o 
  -2  -2   5     4179.94     4260.05     91.98 o 
  -1  -2   5     9564.59     9566.63    186.81 o 
   0  -2   5     7208.98     7267.73    145.48 o 
   1  -2   5      625.74      609.06     31.70 o 
   2  -2   5      289.90      303.14     13.84 o 
   3  -2   5      842.18      724.50     27.67 o 
   4  -2   5     1786.04     1820.10     62.23 o 
   5  -2   5      645.87      561.21     25.92 o 
   6  -2   5      184.53      211.92     38.22 o 
   7  -2   5      106.67      121.74     18.14 o 
   8  -2   5      399.44      403.96     41.54 o 
   9  -2   5      145.07      190.09     24.12 o 
  10  -2   5      237.12      270.67     21.98 o 
 -11  -1   5      265.08      286.06     26.62 o 
 -10  -1   5      942.05      983.84     48.89 o 
  -9  -1   5       72.20       59.98     13.57 o 
  -8  -1   5      111.04      110.38     15.37 o 
  -7  -1   5     1047.40      973.19     58.38 o 
  -6  -1   5     1917.32     1845.68     70.58 o 
  -5  -1   5      797.22      735.87     35.76 o 
  -4  -1   5      410.75      458.49     35.81 o 
  -3  -1   5      171.84      210.73     23.70 o 
  -2  -1   5      970.71     1107.95     60.70 o 
  -1  -1   5      767.69      797.78     27.58 o 
   0  -1   5     1604.24     1555.97     33.72 o 
   1  -1   5      462.15      437.26     14.35 o 
   2  -1   5      777.24      710.74     18.88 o 
   3  -1   5      530.38      566.00     17.03 o 
   4  -1   5      501.88      535.80     23.49 o 
   5  -1   5     1559.22     1668.51     45.29 o 
   6  -1   5      204.81      190.62     14.89 o 
   7  -1   5      564.30      523.06     23.33 o 
   8  -1   5      401.66      412.18     23.02 o 
   9  -1   5       46.39       51.40     12.75 o 
  10  -1   5        0.13        9.92     13.36 o 
 -11   0   5        3.13        0.87     12.02 o 
 -10   0   5       56.86       69.98     15.41 o 
  -9   0   5      534.67      502.77     28.41 o 
  -8   0   5      922.56      933.74     34.68 o 
  -7   0   5        0.33       -1.37      7.55 o 
  -6   0   5      340.37      329.13     27.31 o 
  -5   0   5     2189.15     2096.49     49.02 o 
  -4   0   5      236.69      193.54     12.35 o 
  -3   0   5     2188.63     2067.53     50.99 o 
  -2   0   5     1548.24     1537.96     41.83 o 
  -1   0   5     1139.25     1209.98     35.80 o 
   0   0   5      629.39      633.40     19.66 o 
   1   0   5      770.63      850.22     41.59 o 
   2   0   5       90.38      101.40      8.64 o 
   3   0   5      802.66      855.69     28.00 o 
   4   0   5      657.37      635.19     19.55 o 
   5   0   5      196.61      195.30     14.73 o 
   6   0   5      407.60      475.46     21.44 o 
   7   0   5      700.30      712.34     26.98 o 
   8   0   5      483.69      464.00     23.95 o 
   9   0   5      371.58      343.08     26.95 o 
  10   0   5        4.37        2.21     15.61 o 
 -12   1   5       12.49       13.72     16.31 o 
 -11   1   5       77.35      103.74     17.95 o 
 -10   1   5      227.38      185.43     19.94 o 
  -9   1   5      336.83      330.75     23.96 o 
  -8   1   5       28.81       19.54      9.52 o 
  -7   1   5       61.37       49.29     10.86 o 
  -6   1   5       10.42       26.87      8.55 o 
  -5   1   5        2.50        0.99      5.62 o 
  -4   1   5      950.24      989.29     29.59 o 
  -3   1   5    11865.46    12078.81    231.67 o 
  -2   1   5     6295.79     6376.35    130.85 o 
  -1   1   5     3081.33     3226.93     74.64 o 
   0   1   5       39.45       32.23      7.20 o 
   1   1   5     1540.72     1672.61     66.17 o 
   2   1   5       58.85       60.91      7.68 o 
   3   1   5      285.26      266.43     16.60 o 
   4   1   5      248.63      264.58     12.03 o 
   5   1   5        7.38        6.84      6.24 o 
   6   1   5      332.42      368.05     26.89 o 
   7   1   5      160.10      166.83     25.76 o 
   8   1   5      219.34      283.86     24.35 o 
   9   1   5      100.78       99.40     18.55 o 
  10   1   5       86.92       87.33     32.10 o 
 -12   2   5      450.70      501.29     44.43 o 
 -11   2   5      264.17      256.68     24.38 o 
 -10   2   5       71.60       42.86     13.61 o 
  -9   2   5       97.01      137.51     18.22 o 
  -8   2   5      590.47      633.45     29.21 o 
  -7   2   5     1492.73     1422.20     40.89 o 
  -6   2   5      754.07      748.12     34.71 o 
  -5   2   5        1.84        4.91      5.68 o 
  -4   2   5      648.78      690.80     23.18 o 
  -3   2   5     1582.33     1751.05     46.91 o 
  -2   2   5     1386.51     1367.56     58.84 o 
  -1   2   5     3881.18     4134.72     90.21 o 
   0   2   5      526.68      531.57     32.37 o 
   1   2   5        4.21        1.31      4.72 o 
   2   2   5        2.66       -1.18      3.31 o 
   3   2   5      384.63      410.94     13.50 o 
   4   2   5     2452.32     2421.63     47.37 o 
   5   2   5      533.39      513.42     20.49 o 
   6   2   5        1.78       10.97     13.79 o 
   7   2   5       37.41       56.99     22.35 o 
   8   2   5       34.47       58.42     19.03 o 
   9   2   5       12.04       18.26     16.66 o 
 -12   3   5      210.50      177.56     29.37 o 
 -11   3   5      350.11      330.75     34.83 o 
 -10   3   5      375.08      387.08     27.64 o 
  -9   3   5      188.17      191.30     19.38 o 
  -8   3   5       14.91       11.79      8.99 o 
  -7   3   5      360.00      369.76     21.73 o 
  -6   3   5     3718.68     3660.67     74.48 o 
  -5   3   5     2691.68     2596.72     47.35 o 
  -4   3   5     2028.37     2055.17     39.21 o 
  -3   3   5     1249.01     1249.82     36.21 o 
  -2   3   5      619.88      700.08     19.95 o 
  -1   3   5      166.95      166.01     18.95 o 
   0   3   5       67.19       82.29     12.28 o 
   1   3   5      775.15      774.17     23.86 o 
   2   3   5      226.27      231.29     14.50 o 
   3   3   5        6.51       -4.09      5.11 o 
   4   3   5      581.88      602.18     21.48 o 
   5   3   5      279.43      278.76     37.79 o 
   6   3   5      866.84      931.73     44.71 o 
   7   3   5      623.21      561.07     39.25 o 
   8   3   5      114.70      135.27     24.52 o 
   9   3   5        9.76        4.60     23.75 o 
 -11   4   5      124.49       77.58     30.26 o 
 -10   4   5       38.10       44.87     14.04 o 
  -9   4   5       16.39        6.51      9.91 o 
  -8   4   5       20.96       15.56      8.87 o 
  -7   4   5        5.99       24.73      9.91 o 
  -6   4   5      129.84      131.57     14.70 o 
  -5   4   5     1852.32     1857.33     71.32 o 
  -4   4   5     3697.92     3665.49     61.38 o 
  -3   4   5     1833.79     1809.24     40.08 o 
  -2   4   5     2542.40     2535.25     70.78 o 
  -1   4   5      346.91      393.45     38.65 o 
   0   4   5      197.72      207.98     18.12 o 
   1   4   5       39.72       31.22      7.43 o 
   2   4   5       49.74       38.52     11.08 o 
   3   4   5       40.91       44.52     16.99 o 
   4   4   5      104.48       91.54     13.60 o 
   5   4   5        0.55       -2.50      7.70 o 
   6   4   5      316.44      363.32     25.08 o 
   7   4   5      626.88      615.67     43.04 o 
   8   4   5      403.82      431.20     45.14 o 
   9   4   5      123.18      114.15     35.85 o 
 -11   5   5      122.46      133.67     25.73 o 
 -10   5   5      278.00      291.26     31.90 o 
  -9   5   5      135.59      146.53     17.54 o 
  -8   5   5       67.71       75.93     12.98 o 
  -7   5   5      157.66      163.30     16.48 o 
  -6   5   5        6.27        6.57      6.26 o 
  -5   5   5       64.12       58.47      8.82 o 
  -4   5   5      248.09      249.98     13.54 o 
  -3   5   5     2072.72     1981.91     52.48 o 
  -2   5   5     2575.50     2537.52     99.49 o 
  -1   5   5      905.88      785.68     34.35 o 
   0   5   5      405.74      401.39     25.45 o 
   1   5   5       59.45       44.61     12.50 o 
   2   5   5      624.25      617.44     33.32 o 
   3   5   5     1025.32     1047.90     43.65 o 
   4   5   5      554.77      579.90     35.28 o 
   5   5   5      347.42      282.33     22.48 o 
   6   5   5      376.68      393.29     27.07 o 
   7   5   5       35.32       38.54     18.39 o 
   8   5   5       42.97       41.39     19.89 o 
 -11   6   5      188.14      161.79     28.03 o 
 -10   6   5       67.67       35.28     17.28 o 
  -9   6   5       56.24       89.66     18.23 o 
  -8   6   5      220.33      218.40     44.52 o 
  -7   6   5      520.16      498.61     38.65 o 
  -6   6   5      340.79      348.10     17.86 o 
  -5   6   5      240.70      236.17     14.72 o 
  -4   6   5        0.01        1.34      8.02 o 
  -3   6   5       34.78       49.78     18.64 o 
  -2   6   5      101.80      124.63     17.22 o 
  -1   6   5       23.91        8.96     10.43 o 
   0   6   5     1076.70     1002.38     39.51 o 
   1   6   5      286.58      343.23     26.20 o 
   2   6   5      121.56      107.41     18.23 o 
   3   6   5      477.69      500.70     41.38 o 
   4   6   5      972.03      940.01     44.37 o 
   5   6   5      569.61      545.08     56.76 o 
   6   6   5      394.60      405.21     28.82 o 
   7   6   5      200.65      188.88     22.84 o 
 -10   7   5      149.21      142.40     38.15 o 
  -9   7   5      212.03      177.10     19.56 o 
  -8   7   5        6.82        3.77     10.49 o 
  -7   7   5      102.74      101.88     13.97 o 
  -6   7   5      288.24      326.81     22.01 o 
  -5   7   5      772.76      832.95     31.26 o 
  -4   7   5      497.57      483.36     44.67 o 
  -3   7   5      131.72      149.46     21.33 o 
  -2   7   5       63.13       58.67     14.69 o 
  -1   7   5      460.87      482.14     32.67 o 
   0   7   5       62.55       68.14     15.27 o 
   1   7   5      190.74      185.87     22.75 o 
   2   7   5      900.50      861.01     41.80 o 
   3   7   5       26.72       11.19     18.79 o 
   4   7   5        8.51       -6.23     10.81 o 
   5   7   5      253.59      267.59     30.81 o 
   6   7   5      202.17      247.65     25.65 o 
 -10   8   5       14.80        4.37     15.23 o 
  -9   8   5       46.85       83.19     20.32 o 
  -8   8   5       26.82       23.82     13.45 o 
  -7   8   5       77.42       92.13     22.66 o 
  -6   8   5      237.75      237.87     25.70 o 
  -5   8   5      525.96      574.27     37.12 o 
  -4   8   5      516.97      555.62     51.07 o 
  -3   8   5      707.25      790.46     49.56 o 
  -2   8   5      268.72      277.57     39.61 o 
  -1   8   5       13.50        8.37     12.07 o 
   0   8   5      112.36      112.05     20.18 o 
   1   8   5      286.85      250.43     45.68 o 
   2   8   5      178.62      135.59     44.77 o 
   3   8   5        0.42       -0.76     14.10 o 
   4   8   5       92.93       91.15     20.62 o 
   5   8   5        0.04        7.42     15.81 o 
  -8   9   5      513.19      553.14     52.13 o 
  -7   9   5      368.83      318.08     37.44 o 
  -6   9   5      241.17      193.95     53.40 o 
  -5   9   5      167.24      118.00     30.87 o 
  -4   9   5      248.70      234.50     39.97 o 
  -3   9   5      297.46      260.62     58.15 o 
  -2   9   5      161.50      157.97     32.58 o 
  -1   9   5      680.21      775.90    188.53 o 
   0   9   5      268.11      303.03     31.59 o 
   1   9   5        2.32      -13.17      8.78 o 
   2   9   5      562.07      520.58     39.92 o 
   3   9   5      295.48      308.63     33.62 o 
   4   9   5      182.06      170.28     27.87 o 
  -7  10   5      856.57      759.02     44.72 o 
  -6  10   5     1159.26     1210.35     54.06 o 
  -5  10   5      270.11      349.53     49.30 o 
  -4  10   5       38.92       38.30     18.96 o 
  -3  10   5        0.08        2.48     12.99 o 
  -2  10   5       21.07       18.57     14.63 o 
  -1  10   5       39.84       52.87     25.97 o 
   0  10   5      103.01       90.75     20.81 o 
   1  10   5       94.32       96.72     18.14 o 
   2  10   5        0.40        3.97     14.60 o 
   3  10   5        2.93        0.95     14.38 o 
  -6  11   5      285.47      313.75     56.64 o 
  -5  11   5      730.59      657.73     66.85 o 
  -4  11   5      495.95      471.79     44.48 o 
  -3  11   5       87.39       86.85     21.71 o 
  -2  11   5        0.17       19.14     16.42 o 
  -1  11   5       39.08       42.21     18.62 o 
   0  11   5      113.70       97.19     31.59 o 
  -2 -11   6       81.83      112.41     31.01 o 
  -1 -11   6       21.24       38.66     18.54 o 
   0 -11   6        1.02       17.75     22.28 o 
   1 -11   6       21.99       23.55     24.33 o 
   2 -11   6       44.06       92.34     35.27 o 
   3 -11   6       73.70      136.61     39.97 o 
   4 -11   6      167.05      294.85     53.02 o 
  -4 -10   6       10.40       20.21     22.63 o 
  -3 -10   6        9.18      -11.86     18.57 o 
  -2 -10   6       75.20       76.84     19.51 o 
  -1 -10   6      112.89      133.40     24.09 o 
   0 -10   6      685.56      650.61     39.47 o 
   1 -10   6      413.26      529.63     57.78 o 
   2 -10   6       13.24       26.37     24.77 o 
   3 -10   6       79.71       73.02     20.09 o 
   4 -10   6       24.06       -6.21     13.65 o 
   5 -10   6       75.19       86.49     23.21 o 
   6 -10   6      365.23      360.04     37.49 o 
  -5  -9   6       85.37       65.80     27.16 o 
  -4  -9   6       53.20       85.26     26.58 o 
  -3  -9   6        7.18       13.66     17.07 o 
  -2  -9   6       22.40       -0.94     20.89 o 
  -1  -9   6       12.14       17.59     13.10 o 
   0  -9   6      675.93      635.51     30.35 o 
   1  -9   6     1615.73     1664.60     62.34 o 
   2  -9   6      937.12     1031.04     48.38 o 
   3  -9   6       90.00      107.27     25.81 o 
   4  -9   6        2.36       -3.58     12.56 o 
   5  -9   6       19.05        4.93     28.11 o 
   6  -9   6        4.52      -10.68     12.75 o 
   7  -9   6        7.84        9.42     18.52 o 
  -7  -8   6      208.15      308.75     49.34 o 
  -6  -8   6       75.62       89.65     29.58 o 
  -5  -8   6        0.18       14.52     20.48 o 
  -4  -8   6        5.25       -6.30     13.87 o 
  -3  -8   6       41.65       21.71     19.42 o 
  -2  -8   6        4.50        4.85      8.93 o 
  -1  -8   6       12.97       22.89      9.57 o 
   0  -8   6       61.27       61.57     14.22 o 
   1  -8   6       16.45       27.98     12.45 o 
   2  -8   6      264.40      262.06     27.03 o 
   3  -8   6     1117.07     1137.89     77.29 o 
   4  -8   6      200.37      244.32     28.29 o 
   5  -8   6       35.99       47.19     16.75 o 
   6  -8   6        3.45       -6.87     13.04 o 
   7  -8   6      183.95      227.98     48.66 o 
   8  -8   6      287.95      262.87     39.37 o 
  -8  -7   6       87.83      170.07     38.95 o 
  -7  -7   6      120.36       89.79     29.00 o 
  -6  -7   6      335.16      296.73     43.96 o 
  -5  -7   6      318.14      431.44     48.76 o 
  -4  -7   6       19.13       40.82     20.92 o 
  -3  -7   6      377.79      427.14     34.74 o 
  -2  -7   6       15.69       12.51      8.68 o 
  -1  -7   6      353.67      400.76     33.43 o 
   0  -7   6      521.43      529.75     24.68 o 
   1  -7   6        0.16       -9.59      6.39 o 
   2  -7   6       86.06      103.75     20.15 o 
   3  -7   6       74.53       90.66     24.31 o 
   4  -7   6      520.79      510.45     74.80 o 
   5  -7   6     1067.32      965.06     46.76 o 
   6  -7   6      190.59      227.95     28.60 o 
   7  -7   6        0.39       -5.92     12.73 o 
   8  -7   6        0.81       -7.98     13.01 o 
   9  -7   6      151.63      143.60     26.49 o 
  -8  -6   6      144.66      102.74     34.28 o 
  -7  -6   6      127.41       57.18     25.90 o 
  -6  -6   6        6.87       -3.20     15.64 o 
  -5  -6   6       50.58       68.90     23.58 o 
  -4  -6   6      165.20      185.37     31.28 o 
  -3  -6   6       13.59       12.46     10.30 o 
  -2  -6   6      408.38      403.77     25.78 o 
  -1  -6   6     1151.79     1130.71     49.38 o 
   0  -6   6     1568.74     1548.77     46.06 o 
   1  -6   6     1627.01     1596.85     59.18 o 
   2  -6   6      585.41      560.66     32.98 o 
   3  -6   6       42.85       46.67     14.00 o 
   4  -6   6      123.32      122.80     19.59 o 
   5  -6   6        0.15       11.52     11.62 o 
   6  -6   6      197.78      187.96     25.38 o 
   7  -6   6       42.28       29.80     14.41 o 
   8  -6   6      176.65      128.60     23.38 o 
   9  -6   6        8.65        2.99     15.88 o 
  -9  -5   6       56.08       52.88     26.78 o 
  -8  -5   6        2.35        4.05     18.88 o 
  -7  -5   6       24.31       19.70     17.89 o 
  -6  -5   6        2.18        3.03     15.10 o 
  -5  -5   6       44.30       49.27     21.16 o 
  -4  -5   6       17.47       19.35     16.87 o 
  -3  -5   6      129.10      165.27     16.82 o 
  -2  -5   6      534.73      530.51     33.73 o 
  -1  -5   6        0.33        0.44      6.38 o 
   0  -5   6      812.01      766.52     39.55 o 
   1  -5   6     3675.27     3667.47     72.42 o 
   2  -5   6     2732.17     2596.40     74.26 o 
   3  -5   6      979.07      961.61     41.53 o 
   4  -5   6      457.92      348.29     27.81 o 
   5  -5   6       58.53       58.56     15.44 o 
   6  -5   6      503.22      525.90     43.59 o 
   7  -5   6      463.41      472.44     37.27 o 
   8  -5   6        1.48      -15.94     12.01 o 
   9  -5   6        0.06       -3.26     15.04 o 
 -10  -4   6      112.02      166.66     39.63 o 
  -9  -4   6      276.29      297.54     45.73 o 
  -8  -4   6      457.36      551.74     55.26 o 
  -7  -4   6      521.62      515.15     51.17 o 
  -6  -4   6      218.53      211.30     34.41 o 
  -5  -4   6       33.44       16.80     15.23 o 
  -4  -4   6      765.47      708.26     47.39 o 
  -3  -4   6      321.78      259.90     18.77 o 
  -2  -4   6      454.47      441.37     27.61 o 
  -1  -4   6      127.34      144.19     15.44 o 
   0  -4   6       13.65       10.21      6.54 o 
   1  -4   6       40.71       49.57      8.55 o 
   2  -4   6      674.68      594.17     31.88 o 
   3  -4   6     2496.66     2439.84     71.61 o 
   4  -4   6     1538.99     1430.22     52.18 o 
   5  -4   6     1207.07     1180.96     48.52 o 
   6  -4   6        9.96       14.07     14.69 o 
   7  -4   6      526.78      480.02     35.71 o 
   8  -4   6      384.18      374.87     34.18 o 
   9  -4   6      317.43      298.48     26.63 o 
  10  -4   6        7.73       12.29     14.03 o 
 -10  -3   6       12.60       69.41     27.91 o 
  -9  -3   6       24.43       58.30     26.54 o 
  -8  -3   6       25.45       -0.31     18.30 o 
  -7  -3   6      483.85      448.95     45.38 o 
  -6  -3   6      530.21      602.57     49.23 o 
  -5  -3   6       90.26       95.41     22.29 o 
  -4  -3   6      315.51      333.46     34.11 o 
  -3  -3   6     1574.58     1583.48     45.69 o 
  -2  -3   6     2551.38     2539.17    137.32 o 
  -1  -3   6     3342.89     3249.03     77.16 o 
   0  -3   6     2829.44     2715.35     80.96 o 
   1  -3   6        4.64        8.30      6.00 o 
   2  -3   6      969.89     1110.19     29.97 o 
   3  -3   6       30.56       22.81     10.02 o 
   4  -3   6      848.60      868.79     42.83 o 
   5  -3   6     1618.98     1542.82     56.34 o 
   6  -3   6      221.58      224.79     91.01 o 
   7  -3   6      103.81       79.03     18.35 o 
   8  -3   6       24.35       24.75     14.90 o 
   9  -3   6      355.41      340.89     43.46 o 
  10  -3   6      467.98      443.53     45.84 o 
 -11  -2   6      506.66      540.09     43.24 o 
 -10  -2   6      584.90      548.58     41.41 o 
  -9  -2   6       60.73      118.15     22.22 o 
  -8  -2   6       30.27       25.68     14.09 o 
  -7  -2   6       38.66       34.72     19.83 o 
  -6  -2   6      153.51      123.11     26.27 o 
  -5  -2   6       68.48      107.27     22.08 o 
  -4  -2   6      337.11      240.64     28.69 o 
  -3  -2   6      210.71      234.82     16.27 o 
  -2  -2   6     1046.05      994.28     33.79 o 
  -1  -2   6     3281.43     3323.11     88.16 o 
   0  -2   6     5224.18     5320.65    150.18 o 
   1  -2   6     4827.54     4587.86     91.47 o 
   2  -2   6     1291.40     1269.90     32.61 o 
   3  -2   6       85.55       88.71     11.64 o 
   4  -2   6       20.61       17.29     11.63 o 
   5  -2   6       19.18       33.84     10.02 o 
   6  -2   6      167.99      150.11     17.54 o 
   7  -2   6       27.08        9.34     10.45 o 
   8  -2   6        0.30       12.62      9.35 o 
   9  -2   6       63.94       76.80     14.22 o 
  10  -2   6      116.66      108.90     41.95 o 
 -11  -1   6      140.70      153.36     26.77 o 
 -10  -1   6      949.47     1001.13     51.37 o 
  -9  -1   6     1421.14     1342.00     56.07 o 
  -8  -1   6      312.11      309.96     29.36 o 
  -7  -1   6        8.20        3.15     10.88 o 
  -6  -1   6       96.61       27.60     16.12 o 
  -5  -1   6      201.73      167.17     26.75 o 
  -4  -1   6      332.04      296.37     16.61 o 
  -3  -1   6     1224.07     1334.85    100.30 o 
  -2  -1   6      162.70      112.26     15.37 o 
  -1  -1   6      410.84      515.17     30.66 o 
   0  -1   6      672.78      679.96     21.39 o 
   1  -1   6     1672.02     1525.18     31.96 o 
   2  -1   6     3339.72     3184.06     54.60 o 
   3  -1   6     2386.13     2384.64     44.81 o 
   4  -1   6      889.20      816.14     30.11 o 
   5  -1   6      225.63      225.47     19.31 o 
   6  -1   6      594.24      603.02     30.15 o 
   7  -1   6       58.42       90.25     12.95 o 
   8  -1   6      168.31      189.62     18.22 o 
   9  -1   6       14.44        5.06     12.48 o 
  10  -1   6        1.53       17.66     14.52 o 
 -11   0   6       36.75       27.86     14.33 o 
 -10   0   6        8.29        7.22     11.18 o 
  -9   0   6       87.32      107.49     16.14 o 
  -8   0   6     2777.06     2864.13    104.06 o 
  -7   0   6     2069.29     2084.10     67.34 o 
  -6   0   6      121.48       93.72     16.22 o 
  -5   0   6        0.68       -7.60     11.65 o 
  -4   0   6      969.13      906.17     76.37 o 
  -3   0   6     2634.16     2160.67     55.57 o 
  -2   0   6      774.39      725.62     27.97 o 
  -1   0   6        3.79        8.98      5.17 o 
   0   0   6     2217.65     2423.51     49.83 o 
   1   0   6     2400.62     2618.30     47.14 o 
   2   0   6      278.95      271.98     19.82 o 
   3   0   6      616.33      600.61     26.28 o 
   4   0   6      802.77      838.80     30.37 o 
   5   0   6      182.13      148.36     34.17 o 
   6   0   6      128.35      137.06     16.57 o 
   7   0   6      163.35      146.65     18.31 o 
   8   0   6      282.35      280.58     29.27 o 
   9   0   6      129.92      132.64     20.49 o 
 -11   1   6        3.03       -4.97     11.50 o 
 -10   1   6        1.67       -7.77      9.98 o 
  -9   1   6      179.33      164.77     29.89 o 
  -8   1   6       63.92       53.44     12.40 o 
  -7   1   6     1054.14     1129.51     45.71 o 
  -6   1   6     2382.85     2337.04     55.67 o 
  -5   1   6      688.85      614.12     68.70 o 
  -4   1   6       10.97        4.13      6.74 o 
  -3   1   6      865.10      938.27     33.00 o 
  -2   1   6     1435.34     1284.70     46.57 o 
  -1   1   6     2986.58     2974.42    102.82 o 
   0   1   6     3707.38     3948.56     74.11 o 
   1   1   6      165.13      133.00     12.04 o 
   2   1   6       49.96       31.45     14.87 o 
   3   1   6       54.54       50.94     21.41 o 
   4   1   6       19.51       21.38      7.57 o 
   5   1   6        0.88       -3.10     12.01 o 
   6   1   6      617.80      663.94     31.63 o 
   7   1   6        2.00       11.98     10.35 o 
   8   1   6       37.55       14.97     20.63 o 
   9   1   6       62.86       54.03     20.46 o 
 -11   2   6      156.89      156.88     20.39 o 
 -10   2   6       33.75       37.39     13.58 o 
  -9   2   6       19.59        9.29     10.10 o 
  -8   2   6       48.84       61.77     15.35 o 
  -7   2   6      929.17      987.91     34.42 o 
  -6   2   6      476.35      481.26     23.71 o 
  -5   2   6       39.83       38.29      8.62 o 
  -4   2   6       33.75       47.87     26.08 o 
  -3   2   6      282.59      369.12     33.15 o 
  -2   2   6      579.45      660.63     21.49 o 
  -1   2   6     3182.75     3342.90     65.36 o 
   0   2   6     2118.45     2015.73     45.84 o 
   1   2   6     5738.42     5822.60    105.29 o 
   2   2   6     3417.40     3521.01     69.25 o 
   3   2   6       36.31       34.91     14.24 o 
   4   2   6      400.16      398.73     19.05 o 
   5   2   6      154.72      179.73     18.24 o 
   6   2   6       24.24       24.61     13.78 o 
   7   2   6       67.51       49.49     32.80 o 
   8   2   6       37.55       21.08     17.01 o 
   9   2   6        0.01      -20.53     13.69 o 
 -11   3   6       96.77       83.30     16.85 o 
 -10   3   6      588.95      613.18     32.63 o 
  -9   3   6     1298.15     1206.05     81.57 o 
  -8   3   6      793.33      824.55     51.18 o 
  -7   3   6      102.02       96.66     14.01 o 
  -6   3   6      324.48      355.96     20.95 o 
  -5   3   6     1051.47     1023.94     32.75 o 
  -4   3   6     1080.16     1132.18     38.08 o 
  -3   3   6      556.88      593.62     24.73 o 
  -2   3   6       17.16       22.94     21.18 o 
  -1   3   6      127.82      156.20     19.34 o 
   0   3   6     1224.77     1222.35     57.58 o 
   1   3   6     1398.20     1328.20     31.35 o 
   2   3   6     1394.89     1530.73     34.87 o 
   3   3   6     1792.57     1771.32     39.69 o 
   4   3   6       20.79       13.65      9.43 o 
   5   3   6        0.76       12.69      9.97 o 
   6   3   6      415.89      433.20     36.26 o 
   7   3   6      385.05      338.51     38.29 o 
   8   3   6       96.52      121.28     24.81 o 
 -11   4   6       15.07       34.43     17.48 o 
 -10   4   6       60.14       56.86     14.31 o 
  -9   4   6      658.99      696.86     32.91 o 
  -8   4   6     1556.12     1482.04     45.12 o 
  -7   4   6      487.16      462.80     24.79 o 
  -6   4   6       99.34       93.25     12.85 o 
  -5   4   6        6.08        3.91      6.48 o 
  -4   4   6      998.43      995.16     38.55 o 
  -3   4   6     3812.80     3741.62     85.43 o 
  -2   4   6     2660.74     2562.34     66.98 o 
  -1   4   6      658.36      680.63     41.26 o 
   0   4   6        1.22       -9.78      7.60 o 
   1   4   6      472.76      452.33     27.44 o 
   2   4   6      551.18      521.59     69.10 o 
   3   4   6      183.61      226.26     19.27 o 
   4   4   6       26.25       35.90     10.96 o 
   5   4   6      525.11      506.78     28.43 o 
   6   4   6        0.66        6.38     14.86 o 
   7   4   6       46.64       73.34     20.78 o 
   8   4   6      177.24      156.69     27.80 o 
 -11   5   6      225.05      240.54     43.63 o 
 -10   5   6        0.30        7.94     10.97 o 
  -9   5   6        4.99       15.52     12.44 o 
  -8   5   6       79.33       81.43     13.90 o 
  -7   5   6       40.82       29.53     10.12 o 
  -6   5   6      102.21      108.09     13.68 o 
  -5   5   6       62.51       48.68      8.44 o 
  -4   5   6        5.73       11.99      7.49 o 
  -3   5   6      173.21      169.82     22.88 o 
  -1   5   6     1951.47     1800.45     56.01 o 
   0   5   6     1212.32     1205.24     44.91 o 
   1   5   6      620.37      596.15     35.86 o 
   2   5   6      374.70      382.96     28.85 o 
   3   5   6       60.42       46.30     14.33 o 
   4   5   6       43.38       58.59     19.23 o 
   5   5   6       51.75       33.98     12.59 o 
   6   5   6       17.98       18.36     12.59 o 
   7   5   6        4.66       38.12     19.70 o 
 -11   6   6      621.86      594.26     44.99 o 
 -10   6   6      805.71      827.81     37.87 o 
  -9   6   6      152.95      142.46     18.12 o 
  -8   6   6        4.39        6.65      9.54 o 
  -7   6   6      157.30      183.41     17.99 o 
  -6   6   6      297.87      298.24     21.13 o 
  -5   6   6       92.27       86.47     13.29 o 
  -4   6   6        4.42       -2.32     12.10 o 
  -3   6   6       28.14       21.91     16.87 o 
  -2   6   6       19.44       26.99     16.39 o 
  -1   6   6       31.10       29.32     20.58 o 
   0   6   6      454.88      476.81     31.28 o 
   1   6   6     2295.43     2111.88     80.90 o 
   2   6   6     1088.54     1085.81     52.78 o 
   3   6   6      105.16      123.70     21.74 o 
   4   6   6       10.73       -2.72     11.89 o 
   5   6   6       95.51      105.06     17.28 o 
   6   6   6      154.51      145.34     20.56 o 
   7   6   6      146.19      141.44     34.67 o 
 -10   7   6      362.14      362.71     35.51 o 
  -9   7   6     1024.62     1018.13     48.99 o 
  -8   7   6      406.53      432.24     33.13 o 
  -7   7   6        9.34       27.55     13.58 o 
  -6   7   6        6.96       -2.31      9.21 o 
  -5   7   6      309.81      318.81     37.10 o 
  -4   7   6      936.08      953.70     44.67 o 
  -3   7   6      133.67      139.95     28.62 o 
  -2   7   6        4.55      -13.38      9.30 o 
  -1   7   6        2.46       -0.46     10.20 o 
   0   7   6       45.70       11.71     14.96 o 
   1   7   6       49.24       29.42     24.07 o 
   2   7   6      168.96      176.94     23.61 o 
   3   7   6      113.70      111.17     28.84 o 
   4   7   6      389.73      385.28     73.44 o 
   5   7   6        4.25      -16.42     11.14 o 
   6   7   6       33.83        4.73     13.72 o 
  -9   8   6       56.36       30.47     27.65 o 
  -8   8   6      254.96      167.76     24.41 o 
  -7   8   6      203.92      255.25     39.36 o 
  -6   8   6       31.41       39.44     14.88 o 
  -5   8   6       78.11       80.85     18.69 o 
  -4   8   6       30.33        4.91     20.58 o 
  -3   8   6      618.19      567.11     52.81 o 
  -2   8   6      622.63      569.00     37.86 o 
  -1   8   6       57.09       50.81     16.19 o 
   0   8   6      154.17      177.60     24.29 o 
   1   8   6       29.76       25.56     15.39 o 
   2   8   6      305.28      301.94     31.28 o 
   3   8   6       34.32       42.42     17.48 o 
   4   8   6      228.19      214.30     50.89 o 
   5   8   6      100.40       51.81     20.46 o 
  -8   9   6      130.29      152.18     35.27 o 
  -7   9   6      101.96       62.70     26.07 o 
  -6   9   6       66.06       46.54     16.71 o 
  -5   9   6        0.81        5.41     12.95 o 
  -4   9   6       34.53       30.53     20.72 o 
  -3   9   6       22.64       25.30     14.63 o 
  -2   9   6      392.42      434.21     36.55 o 
  -1   9   6      960.29      894.43     50.60 o 
   0   9   6      506.47      457.46     36.89 o 
   1   9   6      248.83      229.21     29.44 o 
   2   9   6        4.87        5.50     14.07 o 
   3   9   6       51.18       53.95     27.09 o 
  -7  10   6      186.30      166.32     37.86 o 
  -6  10   6      295.16      294.99     34.74 o 
  -5  10   6      186.47      149.49     36.94 o 
  -4  10   6      126.97       55.24     25.90 o 
  -3  10   6      309.81      301.03     66.92 o 
  -2  10   6       80.08       35.14     17.64 o 
  -1  10   6       78.08       65.18     19.38 o 
   0  10   6      261.91      228.65     30.33 o 
   1  10   6      399.38      476.04     41.25 o 
   2  10   6      106.59      120.59     24.99 o 
  -4  11   6      338.74      319.59     51.83 o 
  -3  11   6      272.91      298.33     35.39 o 
  -2  11   6      176.27      192.54     54.64 o 
  -1  11   6       38.94       32.11     18.64 o 
   0 -11   7        0.12      -21.37     21.13 o 
   1 -11   7        4.06       18.37     25.96 o 
   2 -11   7       11.66       24.87     26.71 o 
  -3 -10   7      174.15      170.82     38.16 o 
  -2 -10   7        9.58        0.95     20.85 o 
  -1 -10   7       68.67       37.41     17.35 o 
   0 -10   7      106.62       92.27     31.55 o 
   1 -10   7       32.21       54.28     28.35 o 
   2 -10   7       11.86       19.83     31.55 o 
   3 -10   7        3.14       -0.86     15.14 o 
   4 -10   7        7.91       -5.43     14.29 o 
   5 -10   7       18.19        7.87     14.78 o 
  -5  -9   7       95.99       84.06     30.77 o 
  -4  -9   7      331.74      374.51     50.02 o 
  -3  -9   7      271.18      311.03     44.98 o 
  -2  -9   7      327.25      317.30     29.42 o 
  -1  -9   7       40.70       39.81     15.08 o 
   0  -9   7       52.31       49.55     16.05 o 
   1  -9   7       65.23       67.26     17.79 o 
   2  -9   7      346.50      303.55     32.88 o 
   3  -9   7      582.75      564.36     43.87 o 
   4  -9   7      276.04      245.86     31.07 o 
   5  -9   7      108.25       80.89     21.14 o 
   6  -9   7        7.00       -1.87     14.53 o 
  -6  -8   7      253.13      346.77     49.95 o 
  -5  -8   7      114.18      167.78     35.33 o 
  -4  -8   7       70.03       68.25     23.68 o 
  -3  -8   7      245.99      201.09     25.76 o 
  -2  -8   7       79.11       96.44     15.43 o 
  -1  -8   7       56.21       39.01     11.67 o 
   0  -8   7      188.84      245.87     20.28 o 
   1  -8   7        4.69        6.17     12.36 o 
   2  -8   7      138.38      106.62     19.68 o 
   3  -8   7      502.86      560.70     39.55 o 
   4  -8   7      912.10      862.11     48.69 o 
   5  -8   7      600.67      607.03     59.35 o 
   6  -8   7      102.10      153.23     31.64 o 
   7  -8   7        0.64       14.67     16.01 o 
  -7  -7   7      123.58      181.34     38.40 o 
  -6  -7   7      623.65      733.92     65.69 o 
  -5  -7   7     1371.09     1314.99     79.52 o 
  -4  -7   7      532.56      525.03     51.45 o 
  -3  -7   7       37.68       64.98     22.42 o 
  -2  -7   7      159.08      176.72     23.99 o 
  -1  -7   7       99.67       92.43     13.73 o 
   0  -7   7       10.63        7.06      8.96 o 
   1  -7   7       71.31       81.08     16.96 o 
   2  -7   7       35.64       42.69     14.86 o 
   3  -7   7       21.68       -1.80     11.86 o 
   4  -7   7       54.49       74.03     17.78 o 
   5  -7   7      524.05      449.74     52.84 o 
   6  -7   7      480.72      504.69     40.41 o 
   7  -7   7      136.49      128.41     24.52 o 
   8  -7   7       43.79       42.17     35.45 o 
  -8  -6   7       38.96       28.52     24.47 o 
  -7  -6   7        2.35        9.23     19.76 o 
  -6  -6   7       25.46        3.27     16.76 o 
  -5  -6   7      238.55      284.66     40.38 o 
  -4  -6   7      445.65      521.21     48.55 o 
  -3  -6   7      319.95      284.59     36.66 o 
  -2  -6   7       10.56        8.42     10.69 o 
  -1  -6   7       51.39       52.66     11.39 o 
   0  -6   7       12.18       30.01     17.66 o 
   1  -6   7      443.10      519.30     32.96 o 
   2  -6   7      613.41      537.82     34.11 o 
   3  -6   7       28.03       25.74     12.84 o 
   4  -6   7        2.58      -11.86      9.23 o 
   5  -6   7        1.95       -7.78     10.69 o 
   6  -6   7      160.72      188.24     81.54 o 
   7  -6   7      216.87      206.68     27.56 o 
   8  -6   7      305.98      261.95     32.25 o 
  -9  -5   7       21.79       22.35     23.78 o 
  -8  -5   7       18.49       38.09     24.30 o 
  -7  -5   7        3.90       -3.95     15.91 o 
  -6  -5   7       15.31       21.81     20.79 o 
  -5  -5   7      298.79      265.78     37.99 o 
  -4  -5   7      325.13      283.88     37.34 o 
  -3  -5   7        9.30        8.02     10.04 o 
  -2  -5   7      669.22      679.13     31.57 o 
  -1  -5   7       59.32       49.94     13.14 o 
   0  -5   7       62.85       42.79      9.73 o 
   1  -5   7       14.10       -2.66      7.47 o 
   2  -5   7      566.20      569.42     33.95 o 
   3  -5   7     1657.69     1674.00     83.61 o 
   4  -5   7     1351.70     1396.93     54.96 o 
   5  -5   7      350.42      314.34     29.83 o 
   6  -5   7       23.86       13.63     13.28 o 
   7  -5   7       70.27       69.44     18.55 o 
   8  -5   7      101.82      146.10     25.07 o 
   9  -5   7       26.77       56.52     21.38 o 
  -9  -4   7       36.87      118.72     34.18 o 
  -8  -4   7      181.16      241.63     42.56 o 
  -7  -4   7      320.30      371.00     46.20 o 
  -6  -4   7      665.44      655.04     54.44 o 
  -5  -4   7      161.45      163.70     30.05 o 
  -4  -4   7       17.19       16.05     14.69 o 
  -3  -4   7        1.45       11.39      8.20 o 
  -2  -4   7        5.22        4.38      8.08 o 
  -1  -4   7      364.55      350.48     23.15 o 
   0  -4   7      905.75      934.11     30.17 o 
   1  -4   7       72.11       66.41     10.47 o 
   2  -4   7        3.76        2.77      9.39 o 
   3  -4   7      208.46      189.38     22.29 o 
   4  -4   7     2631.26     2591.85    109.96 o 
   5  -4   7     2524.48     2456.35    155.74 o 
   6  -4   7      339.49      295.90     30.26 o 
   7  -4   7       24.39       10.52     14.70 o 
   8  -4   7        3.23       41.69     19.58 o 
   9  -4   7      101.39       95.24     18.53 o 
 -10  -3   7        3.80       -8.28     23.00 o 
  -9  -3   7        4.79       16.05     21.81 o 
  -8  -3   7       57.06       86.89     28.11 o 
  -7  -3   7      483.89      455.08     47.26 o 
  -6  -3   7     1386.51     1368.62     74.04 o 
  -5  -3   7     1338.44     1235.68     67.32 o 
  -4  -3   7      589.90      550.82     44.19 o 
  -3  -3   7      116.50      125.29     15.01 o 
  -2  -3   7      193.19      197.04     18.88 o 
  -1  -3   7     1405.96     1323.71     42.71 o 
   0  -3   7      589.57      627.33     23.97 o 
   1  -3   7      107.43       98.01     11.89 o 
   2  -3   7        2.88       15.04     10.73 o 
   3  -3   7       15.80       17.43     13.92 o 
   4  -3   7      192.46      166.20     42.53 o 
   5  -3   7      525.90      477.88     34.24 o 
   6  -3   7      191.75      171.24     37.77 o 
   7  -3   7     1249.97     1271.02     56.47 o 
   8  -3   7      484.96      471.64     38.35 o 
   9  -3   7        4.31       22.85     19.34 o 
 -10  -2   7       96.63       39.59     25.93 o 
  -9  -2   7      145.72      139.37     33.19 o 
  -8  -2   7      143.31      140.97     33.56 o 
  -7  -2   7       88.36       95.17     25.32 o 
  -6  -2   7      235.76      277.51     36.94 o 
  -5  -2   7      970.16     1025.22     58.53 o 
  -4  -2   7      807.44      746.93     48.41 o 
  -3  -2   7      749.51      752.12     30.21 o 
  -2  -2   7      589.43      671.64     51.89 o 
  -1  -2   7        6.56        3.16      7.82 o 
   0  -2   7      999.89      963.23     29.92 o 
   1  -2   7     3609.07     3716.12     78.63 o 
   2  -2   7     1543.13     1459.44     73.80 o 
   3  -2   7      655.87      693.13     39.70 o 
   4  -2   7       33.41       17.40     11.81 o 
   5  -2   7      136.75      166.63     22.26 o 
   6  -2   7       10.42       10.96     10.74 o 
   7  -2   7      525.23      500.73     31.09 o 
   8  -2   7      277.96      283.16     26.27 o 
   9  -2   7      283.90      330.84     29.56 o 
 -11  -1   7       39.97       34.24     18.37 o 
 -10  -1   7       29.73       60.09     19.35 o 
  -9  -1   7      566.13      574.04     40.99 o 
  -8  -1   7     1340.19     1304.74     75.60 o 
  -7  -1   7     1314.97     1319.46     72.03 o 
  -6  -1   7      622.03      569.66     47.56 o 
  -5  -1   7        9.02        4.77     12.71 o 
  -4  -1   7       44.16       40.24     17.04 o 
  -3  -1   7      942.61     1047.78     36.39 o 
  -2  -1   7      543.29      531.34     35.45 o 
  -1  -1   7      606.61      573.68     45.52 o 
   0  -1   7       69.69       53.66     12.17 o 
   1  -1   7      630.23      656.86     31.02 o 
   2  -1   7     2109.43     2046.18     41.50 o 
   3  -1   7     4742.84     4421.71     89.68 o 
   4  -1   7     3109.62     3086.91     71.18 o 
   5  -1   7       77.94       90.62     14.62 o 
   6  -1   7       20.87        2.51     10.18 o 
   7  -1   7       38.74       25.54     16.01 o 
   8  -1   7        5.97        9.88     13.27 o 
   9  -1   7        0.03      -14.92     13.00 o 
 -11   0   7        0.30        0.73     14.49 o 
 -10   0   7        3.71       29.43     15.99 o 
  -9   0   7       18.24       28.68     14.19 o 
  -8   0   7      496.98      408.61     77.24 o 
  -7   0   7     3007.19     2978.09    120.00 o 
  -6   0   7     3247.25     3197.47    123.23 o 
  -5   0   7      236.05      148.53     25.83 o 
  -4   0   7      110.19      134.51     21.19 o 
  -3   0   7       66.64       96.14     18.26 o 
  -2   0   7       12.20       16.50      8.49 o 
  -1   0   7      474.98      498.22     19.60 o 
   0   0   7       16.50       21.33     10.93 o 
   1   0   7      235.62      251.93     16.06 o 
   2   0   7       65.31       72.68      9.17 o 
   3   0   7      137.80      165.82     12.72 o 
   4   0   7     1132.31     1011.02     35.81 o 
   5   0   7      800.44      785.01     32.41 o 
   6   0   7      699.17      748.87     35.37 o 
   7   0   7       23.74       18.16     12.36 o 
   8   0   7       11.32       -3.53     14.01 o 
   9   0   7       41.29       40.19     19.50 o 
 -11   1   7        7.96       25.02     13.97 o 
 -10   1   7        1.57       -2.15     10.94 o 
  -9   1   7       43.24       54.54     13.83 o 
  -8   1   7       35.59       27.11     10.81 o 
  -7   1   7       35.47        1.53     23.38 o 
  -6   1   7     1670.46     1784.35     83.37 o 
  -5   1   7     2097.35     2298.07     95.23 o 
  -4   1   7     2269.03     2237.40     60.77 o 
  -3   1   7     1294.66     1247.29     41.82 o 
  -2   1   7        3.91        0.95      5.71 o 
  -1   1   7      211.34      231.28     14.83 o 
   0   1   7     2435.98     2379.51     66.98 o 
   1   1   7      404.34      416.95     24.23 o 
   2   1   7      257.41      253.23     15.14 o 
   3   1   7      137.45      155.12     13.06 o 
   4   1   7        6.43       20.49      9.67 o 
   5   1   7       65.37       71.94     14.41 o 
   6   1   7      399.04      433.01     27.79 o 
   7   1   7      574.75      606.14     33.62 o 
   8   1   7      122.76      134.20     25.10 o 
   9   1   7       11.50       17.79     24.01 o 
 -11   2   7       77.25      107.31     18.17 o 
 -10   2   7      304.10      308.40     26.24 o 
  -9   2   7       73.37       54.27     13.44 o 
  -8   2   7       35.11       28.75     13.37 o 
  -7   2   7       83.91       94.95     14.38 o 
  -6   2   7     1903.73     1861.86     49.41 o 
  -5   2   7       51.15       72.75     19.97 o 
  -4   2   7     1716.14     1724.65     71.24 o 
  -3   2   7     1596.44     1728.51     73.01 o 
  -2   2   7      626.59      674.61     23.50 o 
  -1   2   7       55.28       42.41      9.25 o 
   0   2   7      588.19      652.19     24.73 o 
   1   2   7     1917.56     1867.42     40.34 o 
   2   2   7     2989.18     2962.64     67.96 o 
   3   2   7     1285.84     1279.64     40.30 o 
   4   2   7       74.68       92.91     12.30 o 
   5   2   7       11.96       -0.60     15.63 o 
   6   2   7       12.97       -0.10     14.41 o 
   7   2   7       13.70       24.59     15.84 o 
   8   2   7      100.68       93.13     22.71 o 
 -11   3   7        7.38       11.23     12.25 o 
 -10   3   7       57.16       55.59     15.24 o 
  -9   3   7      398.46      467.85     30.49 o 
  -8   3   7      294.12      330.68     23.57 o 
  -7   3   7      178.36      178.26     17.88 o 
  -6   3   7        8.81       -1.95     10.59 o 
  -5   3   7     1394.44     1392.31     46.97 o 
  -4   3   7      943.23     1029.82     59.28 o 
  -3   3   7       78.01       62.25     18.33 o 
  -2   3   7       76.86       73.85     12.68 o 
  -1   3   7       63.90       68.42     11.00 o 
   0   3   7      129.18      139.05     14.22 o 
   1   3   7       20.38       29.99      9.68 o 
   2   3   7      985.40      978.49     28.40 o 
   3   3   7     3119.66     3160.80     71.91 o 
   4   3   7     1186.99     1214.95     40.70 o 
   5   3   7      306.21      287.68     31.73 o 
   6   3   7      102.76      131.40     24.77 o 
   7   3   7        0.70       -2.58     20.38 o 
   8   3   7       95.78      122.45     63.58 o 
 -11   4   7        0.08      -11.94     12.04 o 
 -10   4   7        7.43        0.74     17.23 o 
  -9   4   7        9.22       24.46     11.75 o 
  -8   4   7      950.16      934.44     35.97 o 
  -7   4   7     2074.25     1930.10     52.40 o 
  -6   4   7     1811.75     1893.26     49.83 o 
  -5   4   7     1864.41     1752.09     54.30 o 
  -4   4   7      242.41      268.89     35.61 o 
  -3   4   7      474.62      485.22     25.87 o 
  -2   4   7      487.90      463.76     26.83 o 
  -1   4   7      459.93      512.63     39.32 o 
   0   4   7       31.08       21.82     13.44 o 
   1   4   7       55.28       37.24     10.49 o 
   2   4   7       62.23       61.03     12.69 o 
   3   4   7       99.70       59.67     13.21 o 
   4   4   7      243.30      303.41     23.87 o 
   5   4   7     1006.19      979.96     82.45 o 
   6   4   7      421.37      462.38     75.38 o 
   7   4   7       62.43       46.51     20.79 o 
 -10   5   7      363.61      330.05     28.12 o 
  -9   5   7       46.05       24.53     11.59 o 
  -8   5   7       21.82       27.35     18.64 o 
  -7   5   7      299.99      298.01     22.47 o 
  -6   5   7     1082.48     1156.33     49.19 o 
  -5   5   7      515.98      483.29     46.88 o 
  -4   5   7     1535.00     1549.57     78.91 o 
  -3   5   7      659.72      717.69     33.50 o 
  -2   5   7      237.95      234.07     48.92 o 
  -1   5   7     1139.79     1058.95     57.14 o 
   0   5   7     1218.18     1238.06     47.92 o 
   1   5   7      857.48      851.30     39.53 o 
   2   5   7       90.63      103.32     18.84 o 
   3   5   7       31.45       44.61     20.95 o 
   4   5   7        0.17        8.82     11.61 o 
   5   5   7      108.41      111.39     17.72 o 
   6   5   7      205.40      214.18     30.90 o 
   7   5   7      119.00       78.50     24.18 o 
 -10   6   7      650.33      584.57     37.75 o 
  -9   6   7      921.98      919.12     38.22 o 
  -8   6   7      390.85      408.67     34.24 o 
  -7   6   7        3.23       17.61     13.71 o 
  -6   6   7       97.41       76.96     17.90 o 
  -5   6   7       21.35       20.48     17.72 o 
  -4   6   7      117.41       91.49     25.66 o 
  -3   6   7       25.56        1.53     15.10 o 
  -2   6   7      246.41      267.45     31.04 o 
  -1   6   7       69.35      109.99     25.52 o 
   0   6   7      356.66      357.11     40.88 o 
   1   6   7      671.84      616.45     38.17 o 
   2   6   7      367.44      325.37     30.41 o 
   3   6   7      212.00      218.57     27.82 o 
   4   6   7      190.64      192.32     22.45 o 
   5   6   7       29.24       34.61     15.73 o 
   6   6   7        0.11       10.35     17.79 o 
  -9   7   7      576.14      541.32     70.58 o 
  -8   7   7     1239.47     1265.36     64.60 o 
  -7   7   7      825.93      728.64     60.10 o 
  -6   7   7      141.58      148.02     33.70 o 
  -5   7   7       16.39        3.44     11.76 o 
  -4   7   7        7.02       21.04     13.68 o 
  -2   7   7      145.78      155.28     28.83 o 
  -1   7   7        0.41       -7.04      9.43 o 
   0   7   7        0.86      -14.92      9.95 o 
   1   7   7        8.21        2.15     11.54 o 
   2   7   7      108.57      146.26     24.19 o 
   3   7   7      262.37      200.54     27.71 o 
   4   7   7      394.08      392.20     30.76 o 
   5   7   7      190.34      210.69     25.06 o 
  -9   8   7        0.51        3.43     15.12 o 
  -8   8   7        2.77        8.55     21.71 o 
  -7   8   7      464.04      414.06     50.25 o 
  -6   8   7      899.26      982.90     48.45 o 
  -5   8   7      784.88      818.98     45.10 o 
  -4   8   7       43.46       43.15     21.40 o 
  -3   8   7       35.37       35.64     21.71 o 
  -2   8   7      178.37      231.54     35.16 o 
  -1   8   7      232.27      224.44     26.35 o 
   0   8   7      129.37      102.01     19.99 o 
   1   8   7        3.48       15.39     14.53 o 
   2   8   7        0.19       14.09     15.44 o 
   3   8   7        8.32        6.41     19.85 o 
   4   8   7       70.70       92.80     23.20 o 
  -8   9   7       48.97       38.03     24.81 o 
  -7   9   7        2.78        6.71     20.48 o 
  -6   9   7       80.48       46.37     32.13 o 
  -5   9   7      457.26      442.53     36.44 o 
  -4   9   7      231.21      264.21     42.97 o 
  -3   9   7       95.95       95.54     30.84 o 
  -2   9   7        7.52       -4.32     11.89 o 
  -1   9   7       34.79       41.34     17.05 o 
   0   9   7      219.09      242.75     54.79 o 
   1   9   7      250.09      261.81     32.54 o 
   2   9   7       85.36       53.41     21.44 o 
  -6  10   7        0.51      -15.70     14.22 o 
  -5  10   7       45.84       13.99     15.76 o 
  -4  10   7       18.16       38.61     26.34 o 
  -3  10   7        0.47       -9.03     21.33 o 
  -2  10   7        8.19        9.03     14.94 o 
  -1  10   7        1.04      -13.82     21.30 o 
   0  10   7       96.51       95.34     22.56 o 
  -2 -10   8       61.45       84.44     29.54 o 
  -1 -10   8       11.41       13.70     24.64 o 
   0 -10   8        0.21      -10.56     22.56 o 
   1 -10   8       34.24       13.53     17.55 o 
   2 -10   8        0.21        1.73     15.53 o 
   3 -10   8        5.42       16.77     22.98 o 
  -4  -9   8        4.21      -14.18     23.27 o 
  -3  -9   8      126.22       89.79     30.26 o 
  -2  -9   8      185.46      305.92     43.58 o 
  -1  -9   8      480.55      440.22     35.48 o 
   0  -9   8      580.89      572.24     39.48 o 
   1  -9   8       91.82      125.96     34.86 o 
   2  -9   8       31.81       42.17     17.32 o 
   3  -9   8      102.27      125.14     25.21 o 
   4  -9   8        6.20        2.05     15.78 o 
   5  -9   8        0.48        4.88     15.52 o 
  -5  -8   8       96.34       60.35     26.54 o 
  -4  -8   8       15.53       15.23     20.85 o 
  -3  -8   8        0.71        1.76     13.63 o 
  -2  -8   8       99.66       74.83     19.30 o 
  -1  -8   8      572.07      596.97     45.07 o 
   0  -8   8      833.45      811.07     44.92 o 
   1  -8   8      441.82      483.53     64.16 o 
   2  -8   8      153.51      111.74     21.43 o 
   3  -8   8       18.53       45.11     17.68 o 
   4  -8   8      185.71      171.44     27.42 o 
   5  -8   8      222.10      226.21     30.95 o 
   6  -8   8      350.88      386.58     39.07 o 
  -7  -7   8        9.98       -9.61     22.76 o 
  -6  -7   8       63.05       36.90     24.77 o 
  -5  -7   8      202.83      274.95     44.33 o 
  -4  -7   8      727.59      810.44     64.19 o 
  -3  -7   8      219.43      156.64     31.69 o 
  -2  -7   8       23.39       39.80     12.25 o 
  -1  -7   8      425.59      450.79     35.76 o 
   0  -7   8      586.22      546.89     63.27 o 
   1  -7   8      379.14      330.28     30.59 o 
   2  -7   8      270.98      316.36     95.61 o 
   3  -7   8      193.12      200.79     26.98 o 
   4  -7   8      174.80      139.59     23.98 o 
   5  -7   8       32.49       30.68     15.64 o 
   6  -7   8      480.30      400.42     37.82 o 
   7  -7   8      276.41      264.04     49.10 o 
  -7  -6   8        3.50       14.48     23.27 o 
  -6  -6   8        0.14       25.45     21.94 o 
  -5  -6   8       56.00       40.04     24.60 o 
  -4  -6   8      345.52      359.62     43.68 o 
  -3  -6   8     1494.78     1532.36     79.38 o 
  -2  -6   8     1555.13     1520.52     45.05 o 
  -1  -6   8      297.44      312.55     21.63 o 
   0  -6   8      232.91      234.33     19.07 o 
   1  -6   8      211.22      198.11     26.94 o 
   2  -6   8       14.39        7.11     12.26 o 
   3  -6   8       14.66        2.42     11.41 o 
   4  -6   8       55.03       73.17     24.06 o 
   5  -6   8      141.39      128.22     27.38 o 
   6  -6   8        2.68        3.77     12.29 o 
   7  -6   8       40.90       33.92     20.27 o 
   8  -6   8      164.44      163.83     28.14 o 
  -8  -5   8       56.61       63.41     28.83 o 
  -7  -5   8       44.08       55.88     25.49 o 
  -6  -5   8        0.04      -16.05     15.64 o 
  -5  -5   8        0.04      -12.67     15.30 o 
  -4  -5   8        1.06      -17.75     12.84 o 
  -3  -5   8       56.47       52.31     21.23 o 
  -2  -5   8       47.41       30.23     12.23 o 
  -1  -5   8      887.25      856.77     31.47 o 
   0  -5   8       44.10       41.81     10.31 o 
   1  -5   8      164.61      138.63     37.16 o 
   2  -5   8       54.90       39.23     14.19 o 
   3  -5   8       86.65       67.83     25.16 o 
   4  -5   8      313.07      326.43     30.72 o 
   5  -5   8      167.25      138.71     22.79 o 
   6  -5   8        5.52        4.09     12.72 o 
   7  -5   8       76.67       70.03     22.30 o 
   8  -5   8       33.06       47.53     19.29 o 
  -9  -4   8       33.57       52.44     30.43 o 
  -8  -4   8       36.81        9.47     22.73 o 
  -7  -4   8       52.93       88.59     27.70 o 
  -6  -4   8       17.23       22.05     20.00 o 
  -5  -4   8      106.28       68.45     22.80 o 
  -4  -4   8        1.00      -11.96     12.30 o 
  -3  -4   8      193.60      207.07     31.76 o 
  -2  -4   8      402.16      398.84     26.10 o 
  -1  -4   8        1.58        0.32      9.57 o 
   0  -4   8      556.31      552.33     27.56 o 
   1  -4   8      318.03      329.39     28.19 o 
   2  -4   8       25.53       35.89     15.42 o 
   3  -4   8       89.13       82.34     23.72 o 
   4  -4   8        2.04       -2.92     10.55 o 
   5  -4   8      275.78      231.64     27.37 o 
   6  -4   8      746.92      702.70     48.31 o 
   7  -4   8      275.01      263.55     31.57 o 
   8  -4   8       58.44       20.44     16.20 o 
  -9  -3   8       82.89       54.96     26.89 o 
  -8  -3   8       17.88       23.31     21.37 o 
  -7  -3   8        1.96       17.82     18.50 o 
  -6  -3   8      106.99      101.07     26.68 o 
  -5  -3   8      567.40      629.90     51.51 o 
  -4  -3   8     1340.24     1258.40     69.23 o 
  -3  -3   8      815.26      697.87     47.15 o 
  -2  -3   8      340.16      362.24     24.00 o 
  -1  -3   8      312.00      321.66     23.11 o 
   0  -3   8       61.89       39.52      9.91 o 
   1  -3   8        2.64       -1.79      7.48 o 
   2  -3   8      429.59      432.72     30.81 o 
   3  -3   8       52.62       55.76     25.39 o 
   4  -3   8      198.69      185.47     23.93 o 
   5  -3   8       45.80       32.61     17.58 o 
   6  -3   8      237.86      278.68     48.17 o 
   7  -3   8      791.31      707.64     46.26 o 
   8  -3   8      732.85      793.97    112.64 o 
 -10  -2   8        2.16      -13.12     22.86 o 
  -9  -2   8        0.16       -9.74     18.88 o 
  -8  -2   8        0.02      -20.82     14.28 o 
  -7  -2   8       26.89       22.18     19.25 o 
  -6  -2   8       23.12       24.50     17.55 o 
  -5  -2   8       82.63       23.27     17.28 o 
  -4  -2   8      620.46      606.15     48.28 o 
  -3  -2   8     2285.51     2310.50     64.62 o 
  -2  -2   8     3371.25     3404.69     85.31 o 
  -1  -2   8      876.87      894.27     37.89 o 
   0  -2   8       23.04        6.16      7.75 o 
   1  -2   8      319.25      306.82     19.61 o 
   2  -2   8      735.55      652.22     88.19 o 
   3  -2   8      164.72      154.70     17.40 o 
   4  -2   8        0.03       -8.79      9.26 o 
   5  -2   8        0.48        3.12     10.47 o 
   6  -2   8       71.45       56.58     16.68 o 
   7  -2   8        6.45       13.19     12.66 o 
   8  -2   8      194.10      226.91     25.10 o 
 -10  -1   8       63.82       50.43     25.66 o 
  -9  -1   8        8.65       21.40     21.50 o 
  -8  -1   8       88.91      138.62     31.55 o 
  -7  -1   8      138.01      135.38     28.76 o 
  -6  -1   8      237.15      306.30     39.08 o 
  -5  -1   8       99.48      148.39     29.95 o 
  -4  -1   8      222.59      219.14     32.71 o 
  -3  -1   8      568.94      524.90     27.49 o 
  -2  -1   8     2889.93     2681.87     71.38 o 
  -1  -1   8     2324.92     2468.01    138.99 o 
   0  -1   8      971.18     1022.52     30.49 o 
   1  -1   8      690.59      665.13     22.45 o 
   2  -1   8       28.66       28.65      8.07 o 
   3  -1   8      751.14      749.36     31.42 o 
   4  -1   8     1000.62     1067.58     47.01 o 
   5  -1   8      690.57      703.12     45.34 o 
   6  -1   8      111.78      116.24     18.13 o 
   7  -1   8       22.59        8.11     12.39 o 
   8  -1   8        0.12       -7.30     11.55 o 
 -10   0   8       52.20       26.51     24.33 o 
  -9   0   8        0.73        9.17     18.84 o 
  -8   0   8        1.90       20.34     19.59 o 
  -7   0   8      365.52      388.44     46.03 o 
  -6   0   8      744.20      635.32     52.88 o 
  -5   0   8     1426.51     1447.22     74.04 o 
  -4   0   8     1880.36     1733.52     80.65 o 
  -3   0   8      312.83      377.71     24.57 o 
  -2   0   8      262.43      325.23     23.27 o 
  -1   0   8      176.25      189.90     22.39 o 
   0   0   8      240.94      262.13     15.08 o 
   1   0   8      659.11      644.38     22.65 o 
   2   0   8      720.22      695.19     23.67 o 
   3   0   8      108.29      107.22     21.33 o 
   4   0   8      474.09      516.62     29.73 o 
   5   0   8      972.73      962.41     38.52 o 
   6   0   8     1132.26     1147.08     59.71 o 
   7   0   8      723.32      693.97     52.46 o 
   8   0   8       76.62      100.01     18.71 o 
 -10   1   8        6.67       -9.48     13.22 o 
  -9   1   8        2.25        0.90     12.95 o 
  -8   1   8       22.05       79.57     27.98 o 
  -7   1   8      142.56      177.70     33.87 o 
  -6   1   8        8.00      -10.49     12.20 o 
  -5   1   8     1556.46     1594.61     78.74 o 
  -4   1   8     2504.96     2408.42     99.28 o 
  -3   1   8     3390.76     3538.66     89.26 o 
  -2   1   8      555.24      526.86     89.67 o 
  -1   1   8       51.00       27.37      8.57 o 
   0   1   8        1.72       -5.24      7.14 o 
   1   1   8        5.42       12.56      7.35 o 
   2   1   8        6.49        8.87      7.17 o 
   3   1   8       69.00       42.35     20.37 o 
   4   1   8      263.16      265.30     22.36 o 
   5   1   8      192.35      182.10     20.86 o 
   6   1   8      153.85      182.01     35.17 o 
   7   1   8      408.51      420.44     39.72 o 
   8   1   8      286.03      291.42     35.85 o 
 -10   2   8       52.03       31.54     14.15 o 
  -9   2   8       21.79       12.67     15.83 o 
  -8   2   8        7.31       27.67     15.08 o 
  -7   2   8       94.97       69.34     22.80 o 
  -6   2   8      167.88      115.51     27.77 o 
  -5   2   8      118.74      123.15     27.19 o 
  -4   2   8      137.88      144.52     52.54 o 
  -3   2   8     2073.72     2204.91     66.03 o 
  -2   2   8     2092.82     2289.01    117.68 o 
  -1   2   8      870.49      900.15     39.80 o 
   0   2   8      251.28      266.17     16.35 o 
   1   2   8      172.67      195.41     17.81 o 
   2   2   8      230.47      240.38     16.54 o 
   3   2   8      741.40      754.08     32.66 o 
   4   2   8       42.86       55.18     15.88 o 
   5   2   8       73.53       89.86     45.81 o 
   6   2   8        0.04        0.40     15.52 o 
   7   2   8        1.49       -3.59     15.26 o 
 -10   3   8        0.36       -4.75     12.04 o 
  -9   3   8        1.55       11.82     11.07 o 
  -8   3   8       90.03       80.04     14.61 o 
  -7   3   8      299.45      284.10     25.99 o 
  -6   3   8      434.81      457.50     46.81 o 
  -5   3   8      132.86       95.27     27.53 o 
  -4   3   8     1477.39     1558.49     64.67 o 
  -3   3   8      273.86      286.49     24.77 o 
  -2   3   8      152.01      138.38     39.36 o 
  -1   3   8      218.69      278.76     19.39 o 
   0   3   8      917.49      929.10     29.13 o 
   1   3   8      383.46      421.18     20.32 o 
   2   3   8       33.58       27.78     11.09 o 
   3   3   8      219.19      206.46     32.54 o 
   4   3   8      666.60      570.81     66.64 o 
   5   3   8      836.65      980.84     52.78 o 
   6   3   8      359.65      285.23     35.04 o 
   7   3   8       47.13       11.28     18.54 o 
 -10   4   8      175.43      189.71     35.69 o 
  -9   4   8      227.00      211.19     25.22 o 
  -8   4   8       15.36       28.37     11.34 o 
  -7   4   8      212.72      220.80     19.94 o 
  -6   4   8      516.67      540.43     51.82 o 
  -5   4   8      802.41      754.33     58.94 o 
  -4   4   8     1469.44     1361.06     75.13 o 
  -3   4   8       47.61       38.16     17.28 o 
  -2   4   8      695.41      782.23     57.31 o 
  -1   4   8      103.09       99.61     14.26 o 
   0   4   8        0.15       -3.38     10.01 o 
   1   4   8      294.01      245.50     26.17 o 
   2   4   8      248.57      256.46     32.00 o 
   3   4   8       26.99       21.32     11.32 o 
   4   4   8        3.88      -15.60     10.40 o 
   5   4   8      474.08      419.50     39.39 o 
   6   4   8      616.22      652.50     49.30 o 
 -10   5   8        1.69       -2.41     11.49 o 
  -9   5   8       36.82       20.85     12.69 o 
  -8   5   8       19.09       18.97     14.96 o 
  -7   5   8        1.85       15.83     14.43 o 
  -6   5   8      229.72      265.51     41.57 o 
  -5   5   8     1227.84     1196.94     73.12 o 
  -4   5   8     4066.81     4120.92    155.70 o 
  -3   5   8     3193.49     3149.80    128.24 o 
  -2   5   8      915.25      977.22     41.86 o 
  -1   5   8        0.59       -1.91     16.12 o 
   0   5   8       40.66       16.39     17.11 o 
   1   5   8       84.90       39.44     29.17 o 
   2   5   8      130.03      152.91     18.91 o 
   3   5   8       21.36       23.12     11.81 o 
   4   5   8        4.40       14.00     12.43 o 
   5   5   8        3.92       14.10     16.87 o 
   6   5   8       25.28       31.50     18.65 o 
  -9   6   8      295.42      285.16     32.68 o 
  -8   6   8      403.99      392.17     35.81 o 
  -7   6   8      250.39      260.78     29.56 o 
  -6   6   8        7.85       10.36     16.73 o 
  -5   6   8       63.59       69.51     24.84 o 
  -4   6   8      646.83      665.50     57.51 o 
  -3   6   8      259.77      281.90     40.96 o 
  -2   6   8     1107.38     1087.35     69.59 o 
  -1   6   8      735.62      638.69     50.42 o 
   0   6   8      202.63      194.19     33.94 o 
   1   6   8        0.05       -3.17     11.90 o 
   2   6   8      511.01      499.77     47.17 o 
   3   6   8      354.96      405.64     45.50 o 
   4   6   8      107.17       79.13     20.87 o 
   5   6   8       42.02       40.23     16.61 o 
  -9   7   8        1.74        4.33     14.10 o 
  -8   7   8      456.64      482.36     38.92 o 
  -7   7   8     1062.15     1194.25     70.41 o 
  -6   7   8      535.71      550.24     57.41 o 
  -5   7   8      375.14      344.08     47.09 o 
  -4   7   8       23.81       37.24     22.69 o 
  -3   7   8        7.57       -3.13     16.53 o 
  -2   7   8        1.26      -16.22     15.30 o 
  -1   7   8       88.66       55.64     22.22 o 
   0   7   8      557.33      484.68     50.54 o 
   1   7   8      124.72      115.13     24.24 o 
   2   7   8        9.16        0.89     13.58 o 
   3   7   8       43.72       70.63     17.31 o 
   4   7   8      233.04      257.74     27.63 o 
  -8   8   8       61.09       40.85     25.56 o 
  -7   8   8      113.76       87.47     29.99 o 
  -6   8   8      585.63      494.84     55.88 o 
  -5   8   8     1200.58     1259.73     81.50 o 
  -4   8   8      386.23      435.15     52.64 o 
  -3   8   8       89.22       86.10     18.16 o 
  -2   8   8        2.51        0.48     16.70 o 
  -1   8   8        1.17        7.09     18.26 o 
   0   8   8        7.92      -10.40     13.19 o 
   1   8   8        9.88        7.93     16.42 o 
   2   8   8        0.17      -15.22     13.53 o 
   3   8   8        4.82       26.13     17.98 o 
  -6   9   8      112.86       88.66     31.79 o 
  -5   9   8      221.53      188.43     40.45 o 
  -4   9   8      232.08      234.06     41.19 o 
  -3   9   8      374.68      396.65     44.77 o 
  -2   9   8      350.27      319.42     42.70 o 
  -1   9   8      144.30       98.58     21.58 o 
   0   9   8        4.69       32.64     17.77 o 
   1   9   8       52.93       20.31     17.45 o 
  -3  -9   9       57.35       33.39     27.33 o 
  -2  -9   9       16.40       38.76     17.72 o 
  -1  -9   9      229.64      242.27     31.00 o 
   0  -9   9      258.64      239.69     30.43 o 
   1  -9   9      162.84      169.21     26.74 o 
   2  -9   9        8.36       18.59     16.68 o 
   3  -9   9        9.76       17.43     17.37 o 
  -4  -8   9       42.33       41.54     39.90 o 
  -3  -8   9       57.79       68.79     20.43 o 
  -2  -8   9        1.53        9.84     15.24 o 
  -1  -8   9        0.06       12.24     15.28 o 
   0  -8   9      210.64      179.79     25.90 o 
   1  -8   9      672.87      675.28     56.03 o 
   2  -8   9      517.76      492.81     56.73 o 
   3  -8   9      373.79      461.63     40.60 o 
   4  -8   9      125.63      120.74     25.57 o 
   5  -8   9        0.07       -7.45     15.47 o 
  -6  -7   9       19.99       -8.04     20.55 o 
  -5  -7   9       25.60       22.11     21.43 o 
  -4  -7   9      175.24      210.17     40.75 o 
  -3  -7   9      156.14      167.93     25.41 o 
  -2  -7   9       35.76       37.68     16.81 o 
  -1  -7   9        0.27       -3.53      9.51 o 
   0  -7   9       12.13        6.10     12.88 o 
   1  -7   9       48.45       80.57     47.11 o 
   2  -7   9      444.03      414.69     35.79 o 
   3  -7   9      726.03      767.64     51.63 o 
   4  -7   9      596.29      598.66     62.96 o 
   5  -7   9      145.73       85.80     22.82 o 
   6  -7   9        2.33       -0.33     16.05 o 
  -7  -6   9      178.52      159.06     37.45 o 
  -6  -6   9      393.58      469.66     55.23 o 
  -5  -6   9      193.68      248.58     40.62 o 
  -4  -6   9        0.51        8.59     17.82 o 
  -3  -6   9      184.90      171.60     33.02 o 
  -2  -6   9      501.83      506.89     35.59 o 
  -1  -6   9      508.35      603.95     66.92 o 
   0  -6   9      412.88      464.63     34.41 o 
   1  -6   9      129.01      100.94     31.15 o 
   2  -6   9      121.62      116.73     21.24 o 
   3  -6   9      519.73      521.56     40.80 o 
   4  -6   9      668.79      650.38     64.77 o 
   5  -6   9      354.71      298.23     32.95 o 
   6  -6   9      276.17      295.21     52.39 o 
   7  -6   9      102.79      111.55     24.77 o 
  -8  -5   9        1.43       23.07     23.92 o 
  -7  -5   9       45.46       30.84     25.01 o 
  -6  -5   9      110.42      113.03     31.48 o 
  -5  -5   9       36.17       25.93     23.68 o 
  -4  -5   9       21.78       20.17     17.41 o 
  -3  -5   9        0.46      -17.04     13.87 o 
  -2  -5   9       42.98       37.83     18.01 o 
  -1  -5   9     1351.92     1342.85     42.16 o 
   0  -5   9     1287.67     1275.94     53.30 o 
   1  -5   9      259.30      264.55     36.51 o 
   2  -5   9      137.15      138.27     22.72 o 
   3  -5   9       44.20       23.03     24.59 o 
   4  -5   9       42.45        6.93     13.25 o 
   5  -5   9        0.88       23.55     18.08 o 
   6  -5   9        7.24       -0.15     19.95 o 
   7  -5   9       81.71       38.21     19.04 o 
  -8  -4   9      122.10      102.50     32.13 o 
  -7  -4   9        2.71      -15.81     16.12 o 
  -6  -4   9        1.01       -1.98     17.17 o 
  -5  -4   9       51.79       99.19     27.63 o 
  -4  -4   9       42.32       40.38     19.83 o 
  -3  -4   9       10.18       -7.90     15.78 o 
  -2  -4   9      111.93      170.57     20.56 o 
  -1  -4   9       92.64       70.24     13.10 o 
   0  -4   9       49.15       27.96     11.80 o 
   1  -4   9      111.68      133.76     20.77 o 
   2  -4   9       13.79        3.78     12.79 o 
   3  -4   9       24.69       12.38     13.45 o 
   4  -4   9       16.44        0.21     12.85 o 
   5  -4   9      112.04       84.26     19.73 o 
   6  -4   9       99.37       74.13     21.25 o 
   7  -4   9       87.84       95.52     27.91 o 
  -9  -3   9      141.68      155.38     38.44 o 
  -8  -3   9      368.83      380.67     50.90 o 
  -7  -3   9      428.17      365.07     47.39 o 
  -6  -3   9       43.53       49.10     22.42 o 
  -5  -3   9       19.60        5.45     19.63 o 
  -4  -3   9       47.20       83.65     23.55 o 
  -3  -3   9      133.89      152.59     27.77 o 
  -2  -3   9      250.38      234.05     33.38 o 
  -1  -3   9       40.28       54.07     14.18 o 
   0  -3   9      331.31      327.12     21.79 o 
   1  -3   9       65.93       75.95     16.81 o 
   2  -3   9      260.57      254.71     27.22 o 
   3  -3   9      753.92      662.54     41.15 o 
   4  -3   9      297.02      283.96     35.81 o 
   5  -3   9       37.58       38.16     18.28 o 
   6  -3   9       53.26       32.90     18.41 o 
   7  -3   9        0.88       22.89     17.91 o 
  -9  -2   9        0.20       10.12     21.88 o 
  -8  -2   9        4.48      -13.19     15.68 o 
  -7  -2   9      244.51      296.66     42.15 o 
  -6  -2   9      428.99      426.39     47.22 o 
  -5  -2   9       28.49       40.89     19.59 o 
  -4  -2   9       48.19       53.63     21.98 o 
  -3  -2   9        9.10        8.11     15.33 o 
  -2  -2   9     1156.69     1262.89     76.63 o 
  -1  -2   9     1991.13     2053.98     62.69 o 
   0  -2   9      730.93      696.01     29.22 o 
   1  -2   9      156.46      142.10     15.80 o 
   2  -2   9       25.48       45.91     23.77 o 
   3  -2   9      217.81      243.16     27.70 o 
   4  -2   9       24.58       36.61     12.35 o 
   5  -2   9        2.12       19.15     11.83 o 
   6  -2   9      143.00      115.25     25.01 o 
   7  -2   9       62.23       50.96     16.08 o 
  -9  -1   9       34.78       43.17     24.50 o 
  -8  -1   9        8.80        0.48     19.46 o 
  -7  -1   9       92.59       36.05     21.60 o 
  -6  -1   9       29.44       48.93     21.74 o 
  -5  -1   9       11.63       22.93     17.82 o 
  -4  -1   9       33.13       16.02     16.87 o 
  -3  -1   9       17.26       -3.23     10.07 o 
  -2  -1   9      153.84      122.24     17.53 o 
  -1  -1   9      443.57      457.04     28.78 o 
   0  -1   9     2489.90     2393.04     58.11 o 
   1  -1   9     2061.99     2086.43     50.44 o 
   2  -1   9      954.29      975.60     37.95 o 
   3  -1   9      141.59      144.97     17.97 o 
   4  -1   9       86.82       84.93     15.60 o 
   5  -1   9       88.54       66.00     15.20 o 
   6  -1   9       33.59       13.40     17.67 o 
   7  -1   9        0.05      -11.43     13.24 o 
 -10   0   9      350.78      385.75     53.42 o 
  -9   0   9      372.83      329.27     46.58 o 
  -8   0   9      276.29      223.57     40.45 o 
  -7   0   9      301.92      269.77     41.23 o 
  -6   0   9       26.75       -1.06     17.24 o 
  -5   0   9      618.37      628.54     52.40 o 
  -4   0   9       73.26       60.89     21.67 o 
  -3   0   9        3.27       17.43     10.99 o 
  -2   0   9      421.84      418.01     27.60 o 
  -1   0   9       43.10       27.78     13.70 o 
   0   0   9      343.51      374.56     19.01 o 
   1   0   9     1859.62     1904.42     43.34 o 
   2   0   9     2386.85     2576.72     64.18 o 
   3   0   9     1014.88      946.35     37.21 o 
   4   0   9      239.15      249.41     23.05 o 
   5   0   9        1.30       10.48     12.96 o 
   6   0   9      189.81      232.85     24.94 o 
   7   0   9      288.41      311.90     28.97 o 
 -10   1   9       19.66       39.08     24.74 o 
  -9   1   9      151.67      142.53     35.30 o 
  -8   1   9      361.77      363.36     48.58 o 
  -7   1   9      170.88      106.04     30.09 o 
  -6   1   9       14.21       17.17     16.66 o 
  -5   1   9       45.86       27.26     18.43 o 
  -4   1   9      160.82      175.86     31.35 o 
  -3   1   9     1162.55     1152.82     45.27 o 
  -2   1   9      714.87      742.15     36.57 o 
  -1   1   9      261.05      311.48     25.74 o 
   0   1   9      378.79      431.65     20.56 o 
   1   1   9       23.94       12.40     15.24 o 
   2   1   9       89.48       69.63     11.57 o 
   3   1   9      334.19      379.49     25.82 o 
   4   1   9      361.77      379.67     27.18 o 
   5   1   9      190.11      219.48     24.96 o 
   6   1   9       22.85       23.79     22.34 o 
   7   1   9       24.18        3.94     38.03 o 
 -10   2   9       43.96       16.87     26.17 o 
  -9   2   9        0.24      -26.84     17.89 o 
  -8   2   9      205.79      121.61     32.00 o 
  -7   2   9       32.53       52.07     23.75 o 
  -6   2   9       65.08       36.08     21.20 o 
  -5   2   9      177.33      193.31     32.95 o 
  -4   2   9      666.16      752.49     57.78 o 
  -3   2   9      323.55      342.69     27.62 o 
  -2   2   9     1246.62     1341.47     51.21 o 
  -1   2   9     1583.71     1637.87     57.73 o 
   0   2   9      847.08      917.01     30.77 o 
   1   2   9      510.23      518.31     33.55 o 
   2   2   9       80.80       83.05     12.47 o 
   3   2   9       18.30        9.47     16.19 o 
   4   2   9        1.64        8.07     14.33 o 
   5   2   9       18.34       62.03     20.13 o 
   6   2   9      158.37      134.63     62.41 o 
   7   2   9      116.55      113.13     26.45 o 
 -10   3   9      396.29      378.98     38.66 o 
  -9   3   9      144.28      124.75     33.32 o 
  -8   3   9        0.81        7.16     20.44 o 
  -7   3   9       13.32        4.33     18.06 o 
  -6   3   9       20.16        6.92     15.57 o 
  -5   3   9      311.67      364.35     44.16 o 
  -4   3   9       13.64        0.05     11.83 o 
  -3   3   9      337.16      369.02     60.22 o 
  -2   3   9      271.22      292.83     27.71 o 
  -1   3   9      203.90      198.92     24.04 o 
   0   3   9      846.68      946.06     30.21 o 
   1   3   9      642.19      648.50     26.34 o 
   2   3   9      274.28      311.61     26.19 o 
   3   3   9      195.82      207.64     28.37 o 
   4   3   9       20.04       27.53     17.28 o 
   5   3   9      209.47      185.34     30.13 o 
   6   3   9       25.50       33.03     19.06 o 
  -9   4   9      439.91      504.28     56.80 o 
  -8   4   9      336.98      352.12     48.76 o 
  -7   4   9        2.37        7.97     20.48 o 
  -6   4   9       54.11       55.64     24.43 o 
  -5   4   9        7.54        9.92     16.22 o 
  -4   4   9      445.87      500.74     34.26 o 
  -3   4   9      356.65      359.85     30.70 o 
  -2   4   9      591.04      612.00     44.89 o 
  -1   4   9     1043.96     1104.83     38.32 o 
   0   4   9      143.06      143.92     20.47 o 
   1   4   9       64.83       84.71     15.26 o 
   2   4   9       52.51       27.81     25.81 o 
   3   4   9      106.75       90.29     21.65 o 
   4   4   9      167.93      170.82     28.62 o 
   5   4   9       28.85       15.16     18.70 o 
  -9   5   9       83.05       52.12     20.39 o 
  -8   5   9      181.33      146.66     35.10 o 
  -7   5   9      398.75      404.90     51.58 o 
  -6   5   9      150.50      215.15     40.00 o 
  -5   5   9        4.87       27.09     20.58 o 
  -4   5   9      146.59      169.79     34.82 o 
  -3   5   9      818.59      777.70     62.66 o 
  -2   5   9     1742.35     1771.54     93.25 o 
  -1   5   9      553.38      578.49     30.41 o 
   0   5   9       80.48       82.77     15.48 o 
   1   5   9       35.45       45.66     16.53 o 
   2   5   9       15.41       -2.20     14.03 o 
   3   5   9       49.80       57.14     19.50 o 
   4   5   9       26.32       36.39     15.28 o 
   5   5   9      138.64      180.65     30.36 o 
  -9   6   9        0.05      -15.68     14.36 o 
  -8   6   9       11.20       43.55     24.26 o 
  -7   6   9       32.12        8.89     22.05 o 
  -6   6   9        0.25       14.65     20.79 o 
  -5   6   9      238.08      186.19     38.09 o 
  -4   6   9       72.14       62.66     25.97 o 
  -3   6   9      231.14      330.49     46.14 o 
  -2   6   9      709.28      634.81     59.15 o 
  -1   6   9     2744.67     2834.58     85.51 o 
   0   6   9     2550.03     2500.72    113.46 o 
   1   6   9      199.73      206.30     27.74 o 
   2   6   9        0.32      -11.62     12.96 o 
   3   6   9       13.35        8.90     13.11 o 
   4   6   9       24.12       12.47     14.73 o 
  -8   7   9        0.89       18.06     22.25 o 
  -7   7   9       66.14       70.33     29.58 o 
  -6   7   9      120.33       99.77     33.67 o 
  -5   7   9      262.30      182.88     38.78 o 
  -4   7   9       31.40       62.46     27.29 o 
  -3   7   9       21.13        1.06     19.80 o 
  -2   7   9       46.19       43.96     24.50 o 
  -1   7   9      216.36      171.06     34.31 o 
   0   7   9      458.13      338.98     44.67 o 
   1   7   9      448.80      427.11     51.07 o 
   2   7   9      370.13      342.24     35.87 o 
   3   7   9       43.66       58.23     21.03 o 
  -7   8   9       72.19       64.09     30.09 o 
  -6   8   9       15.79       -8.25     19.12 o 
  -5   8   9      286.11      292.57     48.05 o 
  -4   8   9      740.91      854.66     73.18 o 
  -3   8   9      303.95      313.83     47.26 o 
  -1   8   9       70.82       52.24     24.06 o 
   0   8   9        3.32       20.79     22.49 o 
   1   8   9        0.18        1.97     15.75 o 
  -4   9   9       32.86        0.61     21.09 o 
  -3   9   9      349.75      213.99     40.89 o 
  -3  -8  10       41.21       66.09     20.89 o 
  -2  -8  10      238.55      204.65     43.14 o 
  -1  -8  10      399.97      439.65     55.91 o 
   0  -8  10       59.03       39.59     18.27 o 
   1  -8  10       17.21        1.97     16.51 o 
   2  -8  10      164.23      137.09     25.97 o 
   3  -8  10      340.30      347.46     38.54 o 
  -5  -7  10       36.95       54.59     27.09 o 
  -4  -7  10       12.97      -21.43     18.64 o 
  -3  -7  10      105.30       68.17     19.99 o 
  -2  -7  10        0.73        8.41     13.60 o 
  -1  -7  10      129.44      128.01     31.16 o 
   0  -7  10       22.13        0.83     13.28 o 
   1  -7  10       24.50        7.06     14.28 o 
   2  -7  10        0.18       -3.31     14.78 o 
   3  -7  10      153.11      168.78     38.56 o 
   4  -7  10      504.65      487.67     42.88 o 
  -6  -6  10      300.50      353.11     51.92 o 
  -5  -6  10      447.29      448.61     53.08 o 
  -4  -6  10      186.63      280.44     44.13 o 
  -3  -6  10       11.75      -12.13     17.75 o 
  -2  -6  10       34.44       19.82     14.87 o 
  -1  -6  10       73.21       83.17     20.40 o 
   0  -6  10       35.11       42.44     16.04 o 
   1  -6  10        0.04       -4.54     13.49 o 
   2  -6  10        0.74        6.91     15.32 o 
   3  -6  10        0.98        7.97     15.99 o 
   4  -6  10       61.09       53.57     41.96 o 
   5  -6  10      306.73      309.17     35.88 o 
  -7  -5  10        0.16      -11.82     21.77 o 
  -6  -5  10       58.26       46.58     25.25 o 
  -5  -5  10      330.48      357.47     46.81 o 
  -4  -5  10      557.94      595.01     55.30 o 
  -3  -5  10      478.80      564.89     52.23 o 
  -2  -5  10      569.07      601.90     42.47 o 
  -1  -5  10       19.13        5.10     10.66 o 
   0  -5  10      565.80      564.70     39.25 o 
   1  -5  10      421.94      395.93     34.93 o 
   2  -5  10      311.11      383.89     34.74 o 
   3  -5  10      432.64      382.79     36.01 o 
   4  -5  10      143.17      133.65     25.11 o 
   5  -5  10       48.25       22.36     16.39 o 
   6  -5  10      140.13      108.41     25.05 o 
  -7  -4  10       60.44      105.91     32.00 o 
  -6  -4  10       20.52        3.61     21.19 o 
  -5  -4  10       29.97       41.19     23.07 o 
  -4  -4  10       51.29       68.86     24.13 o 
  -3  -4  10       83.72      106.08     28.04 o 
  -2  -4  10      248.20      204.35     32.57 o 
  -1  -4  10      132.63      123.89     16.77 o 
   0  -4  10       94.30       80.85     19.56 o 
   1  -4  10      214.99      202.37     36.82 o 
   2  -4  10      878.31      858.99     47.34 o 
   3  -4  10      369.51      327.78     33.74 o 
   4  -4  10       34.72       47.97     18.18 o 
   5  -4  10        2.34       -9.05     13.71 o 
   6  -4  10        1.50        9.91     20.31 o 
  -8  -3  10      189.88      154.02     38.78 o 
  -7  -3  10      547.87      408.95     52.43 o 
  -6  -3  10      683.80      621.69     58.16 o 
  -5  -3  10      108.33       96.91     27.46 o 
  -4  -3  10        0.55       -9.03     16.26 o 
  -3  -3  10        1.15       -5.21     14.86 o 
  -2  -3  10      114.62      100.64     20.00 o 
  -1  -3  10       26.54       18.96     11.09 o 
   0  -3  10        8.20       10.03      9.74 o 
   1  -3  10      693.72      645.70     49.57 o 
   2  -3  10       84.79       61.82     18.90 o 
   3  -3  10      211.63      251.61     30.11 o 
   4  -3  10        3.44        0.54     15.25 o 
   5  -3  10        4.73        2.18     14.60 o 
   6  -3  10       37.99       46.96     19.40 o 
  -8  -2  10        1.09      -19.36     18.71 o 
  -7  -2  10       46.87       -0.14     20.85 o 
  -6  -2  10      305.40      266.05     40.82 o 
  -5  -2  10      466.72      456.79     48.79 o 
  -4  -2  10      213.44      238.28     36.90 o 
  -3  -2  10      145.91      104.99     26.07 o 
  -2  -2  10        1.61       12.11     14.48 o 
  -1  -2  10       93.89       94.64     17.24 o 
   0  -2  10      106.61      126.58     16.84 o 
   1  -2  10      458.85      432.71     34.18 o 
   2  -2  10       25.52       28.22     14.92 o 
   3  -2  10      151.49      187.27     29.64 o 
   4  -2  10       42.81       67.96     19.87 o 
   5  -2  10      416.01      398.83     38.35 o 
   6  -2  10      122.11      130.96     26.68 o 
  -9  -1  10       84.98       97.96     33.29 o 
  -8  -1  10        0.25      -19.53     16.63 o 
  -7  -1  10        1.82      -14.21     16.83 o 
  -6  -1  10       37.33       12.20     19.39 o 
  -5  -1  10        7.24       -6.81     15.61 o 
  -4  -1  10      288.47      326.78     42.49 o 
  -3  -1  10     1058.20     1132.48     66.34 o 
  -2  -1  10      172.64      231.10     23.53 o 
  -1  -1  10       27.02       23.89     12.95 o 
   0  -1  10       86.29       96.93     15.16 o 
   1  -1  10      341.56      359.41     41.99 o 
   2  -1  10     1381.25     1386.32     45.66 o 
   3  -1  10      494.70      554.90     31.58 o 
   4  -1  10        1.19       11.54     11.60 o 
   5  -1  10       35.62       18.14     12.19 o 
   6  -1  10      103.88      147.04     34.77 o 
  -9   0  10      327.67      305.17     49.07 o 
  -8   0  10      567.54      546.97     58.60 o 
  -7   0  10      252.75      145.70     33.80 o 
  -6   0  10        1.12       30.19     22.80 o 
  -5   0  10       50.56       80.42     26.10 o 
  -4   0  10      127.68      140.49     29.37 o 
  -3   0  10      184.81      112.11     26.71 o 
  -2   0  10       22.82        7.77     12.20 o 
  -1   0  10      163.98      165.45     21.48 o 
   0   0  10       41.06       25.36     11.13 o 
   1   0  10       98.28      123.08     13.98 o 
   2   0  10      507.17      536.16     29.96 o 
   3   0  10      785.69      816.87     37.49 o 
   4   0  10     1148.55     1225.24     46.39 o 
   5   0  10      307.06      345.34     49.35 o 
   6   0  10       28.32       16.45     20.58 o 
  -9   1  10       18.90       15.37     23.03 o 
  -8   1  10      273.17      207.04     41.88 o 
  -7   1  10      687.77      735.62     65.18 o 
  -6   1  10      584.70      534.71     54.51 o 
  -5   1  10      144.01      173.68     34.07 o 
  -4   1  10      188.95      230.96     36.36 o 
  -3   1  10       47.78       40.72     14.77 o 
  -2   1  10      498.16      488.63     32.74 o 
  -1   1  10      273.64      268.74     26.81 o 
   0   1  10        2.20        6.22      9.96 o 
   1   1  10        5.03       -5.85      8.43 o 
   2   1  10      100.82      105.49     20.70 o 
   3   1  10      162.73      241.58     35.52 o 
   4   1  10      340.42      327.69     27.43 o 
   5   1  10      647.36      744.84    106.13 o 
   6   1  10      486.56      442.73     43.07 o 
  -9   2  10       32.35       54.89     30.29 o 
  -8   2  10       15.17       35.74     23.21 o 
  -7   2  10       25.74        9.78     19.42 o 
  -6   2  10      308.96      334.65     46.48 o 
  -5   2  10      584.76      505.27     51.99 o 
  -4   2  10      612.12      683.05     59.08 o 
  -3   2  10       19.44       17.54     13.81 o 
  -2   2  10        7.18       -1.60     11.16 o 
  -1   2  10      148.03      184.89     24.18 o 
   0   2  10      490.92      534.82     35.72 o 
   1   2  10      422.96      445.90     23.65 o 
   2   2  10       64.99       63.32     12.21 o 
   3   2  10        0.24       11.65     17.03 o 
   4   2  10       10.39        9.58     16.43 o 
   5   2  10       33.41       17.14     18.10 o 
  -9   3  10      140.46      150.85     37.96 o 
  -8   3  10      228.80      248.64     43.65 o 
  -7   3  10       73.60       53.36     26.31 o 
  -6   3  10       30.41       28.49     19.97 o 
  -5   3  10       45.48       60.96     25.42 o 
  -4   3  10      366.75      375.90     46.61 o 
  -3   3  10       66.92       59.20     17.79 o 
  -2   3  10       53.07       65.46     16.93 o 
  -1   3  10       45.06       33.51     19.05 o 
   0   3  10       51.61       35.03     13.48 o 
   1   3  10      850.63      974.62     38.85 o 
   2   3  10      616.63      742.40     42.54 o 
   3   3  10      242.01      224.38     34.24 o 
   4   3  10       95.05       95.51     23.86 o 
   5   3  10       11.10       -8.39     17.93 o 
  -9   4  10      268.00      219.99     45.59 o 
  -8   4  10      536.30      456.51     56.93 o 
  -7   4  10      295.41      339.08     49.51 o 
  -6   4  10       45.25       37.72     22.93 o 
  -5   4  10      187.78      142.47     33.29 o 
  -4   4  10       11.63        0.00     17.75 o 
  -3   4  10      421.43      473.75     36.01 o 
  -2   4  10        0.11        2.65     13.34 o 
  -1   4  10      140.27      105.45     27.41 o 
   0   4  10      153.25      143.05     24.59 o 
   1   4  10       56.59       72.73     16.27 o 
   2   4  10        4.91        2.31     16.42 o 
   3   4  10      121.40      163.53     35.32 o 
   4   4  10      143.35      161.94     28.36 o 
  -8   5  10      180.75      181.34     40.10 o 
  -7   5  10      332.00      405.30     54.31 o 
  -6   5  10      308.97      325.08     49.03 o 
  -5   5  10      446.82      490.75     56.25 o 
  -4   5  10      173.04      135.61     24.59 o 
  -3   5  10       37.89       10.43     25.71 o 
  -2   5  10      248.04      376.59     34.85 o 
  -1   5  10      328.04      308.48     39.78 o 
   0   5  10       10.44       14.48     12.21 o 
   1   5  10      199.19      155.35     35.20 o 
   2   5  10      162.33      165.55     29.87 o 
   3   5  10        4.85       23.18     17.72 o 
  -7   6  10        3.49       17.62     25.39 o 
  -6   6  10      152.57      175.08     40.24 o 
  -5   6  10      612.64      565.40     62.66 o 
  -4   6  10       84.89       41.60     23.96 o 
  -3   6  10       74.86       83.01     30.12 o 
  -2   6  10       65.25       37.37     18.25 o 
  -1   6  10      202.45      263.35     31.99 o 
   0   6  10     1097.46      985.22    100.33 o 
   1   6  10      617.44      530.96     63.03 o 
   2   6  10      228.12      228.38     32.13 o 
  -6   7  10        0.25        7.87     24.94 o 
  -5   7  10        5.69       -2.93     17.34 o 
  -4   7  10        0.09      -15.64     20.00 o 
  -3   7  10       25.89       17.96     22.93 o 
  -2   7  10        1.21       -2.49     19.52 o 
  -1   7  10       48.80       71.49     28.96 o 
   0   7  10        7.55       -6.76     14.97 o 
   1   7  10      615.82      719.68     73.12 o 
  -4   8  10       92.11       76.91     29.64 o 
  -3   8  10      117.46      117.90     34.48 o 
  -2   8  10        6.18       18.91     22.32 o 
  -3  -7  11        0.35      -12.33     13.53 o 
  -2  -7  11        1.10       -8.93     22.73 o 
  -1  -7  11       59.25       61.37     25.32 o 
   0  -7  11      113.03      132.33     76.65 o 
   1  -7  11      214.30      231.14     31.15 o 
   2  -7  11      187.61      241.67     32.97 o 
  -4  -6  11      423.46      519.92     57.20 o 
  -3  -6  11      145.40      127.82     25.19 o 
  -2  -6  11       20.61       17.03     16.50 o 
  -1  -6  11        2.60       21.14     15.26 o 
   0  -6  11       77.52      100.54     23.41 o 
   1  -6  11       21.51       14.20     16.52 o 
   2  -6  11       54.65       53.15     19.56 o 
   3  -6  11      160.00      154.81     27.92 o 
   4  -6  11       23.92       45.97     27.99 o 
  -5  -5  11       33.62       -6.47     19.93 o 
  -4  -5  11      165.25      138.51     34.62 o 
  -3  -5  11      579.85      594.67     54.96 o 
  -2  -5  11      977.23     1014.05    104.68 o 
  -1  -5  11      439.66      435.83     84.00 o 
   0  -5  11        8.11       29.98     16.80 o 
   1  -5  11        1.63       -8.00     13.44 o 
   2  -5  11       19.08       25.73     15.34 o 
   3  -5  11        8.91      -11.99     15.41 o 
   4  -5  11        8.98        5.37     16.46 o 
  -6  -4  11        0.76      -18.54     16.15 o 
  -5  -4  11        0.03      -10.32     17.75 o 
  -4  -4  11        3.00       29.85     21.33 o 
  -3  -4  11       31.52       35.51     23.48 o 
  -2  -4  11      920.69     1010.80     50.44 o 
  -1  -4  11      946.59      861.00     46.99 o 
   0  -4  11      529.40      520.03     39.14 o 
   1  -4  11      188.12      214.54     29.00 o 
   2  -4  11        0.18       -0.89     14.27 o 
   3  -4  11       95.70       81.58     45.32 o 
   4  -4  11      387.09      383.27     39.67 o 
   5  -4  11      247.04      243.83     43.85 o 
  -7  -3  11       41.48       13.80     23.07 o 
  -6  -3  11      325.66      291.54     45.59 o 
  -5  -3  11      184.39      244.32     41.06 o 
  -4  -3  11       47.84       63.62     24.13 o 
  -3  -3  11       81.08       24.23     22.18 o 
  -2  -3  11       81.66       29.20     21.02 o 
  -1  -3  11        7.14       -4.04     10.16 o 
   0  -3  11      170.13      196.67     47.31 o 
   1  -3  11      308.68      322.66     32.65 o 
   2  -3  11      356.25      343.96     35.22 o 
   3  -3  11       44.48       81.65     21.56 o 
   4  -3  11       35.93       35.76     19.27 o 
   5  -3  11      138.19      105.72     24.30 o 
  -7  -2  11       35.02      -13.70     16.36 o 
  -6  -2  11       43.24      106.79     31.01 o 
  -5  -2  11      545.51      424.49     50.22 o 
  -4  -2  11      560.01      524.96     52.61 o 
  -3  -2  11      443.51      566.02     53.42 o 
  -2  -2  11      294.72      327.31     28.41 o 
  -1  -2  11        1.06        7.74     12.73 o 
   0  -2  11       14.13        1.55     13.15 o 
   1  -2  11        0.55       13.30     14.23 o 
   2  -2  11      101.87      133.03     37.65 o 
   3  -2  11      237.91      237.13     31.23 o 
   4  -2  11      105.59       90.31     23.53 o 
   5  -2  11        0.57       -0.05     17.19 o 
  -8  -1  11        0.48       -1.70     20.89 o 
  -7  -1  11        3.72        0.58     21.71 o 
  -6  -1  11       16.87        7.87     19.52 o 
  -5  -1  11       48.86       36.94     24.02 o 
  -4  -1  11       69.45       35.44     24.06 o 
  -3  -1  11      692.93      806.28     62.52 o 
  -2  -1  11      108.92      170.56     23.23 o 
  -1  -1  11       67.94       93.97     16.09 o 
   0  -1  11      135.92      154.68     21.92 o 
   1  -1  11        3.53        5.43     14.50 o 
   2  -1  11       76.44       80.81     16.34 o 
   3  -1  11      211.77      195.71     22.76 o 
   4  -1  11       10.39       21.44     14.69 o 
   5  -1  11        1.10        6.34     12.74 o 
  -8   0  11       80.47       97.96     34.01 o 
  -7   0  11      124.90      144.07     36.49 o 
  -6   0  11      223.84      201.65     40.24 o 
  -5   0  11        8.70        0.95     15.33 o 
  -4   0  11      160.72      109.89     28.08 o 
  -3   0  11       17.35       15.88     18.91 o 
  -2   0  11      176.77      169.01     29.82 o 
  -1   0  11      177.68      199.06     20.98 o 
   0   0  11      263.20      248.57     22.92 o 
   1   0  11      435.67      455.12     37.46 o 
   2   0  11       37.27       70.74     15.54 o 
   3   0  11       37.30       17.53     21.91 o 
   4   0  11      332.73      292.45     28.44 o 
   5   0  11      333.87      381.50     32.15 o 
  -8   1  11       29.01       18.74     26.03 o 
  -7   1  11      227.73      183.87     39.73 o 
  -6   1  11      542.75      470.79     54.44 o 
  -5   1  11      595.59      699.20     62.93 o 
  -4   1  11      613.86      604.69     56.25 o 
  -3   1  11       56.11       54.93     22.15 o 
  -2   1  11       36.74       28.45     15.87 o 
  -1   1  11      169.80      154.88     24.12 o 
   0   1  11      209.51      238.04     41.91 o 
   1   1  11       32.65       29.61     18.81 o 
   2   1  11       50.87       73.84     17.41 o 
   3   1  11      113.96      105.13     19.14 o 
   4   1  11       19.71       24.52     16.07 o 
   5   1  11      268.73      284.38     36.64 o 
  -8   2  11       47.84       30.84     27.77 o 
  -7   2  11        0.99       -9.68     18.44 o 
  -6   2  11      134.25      143.59     36.87 o 
  -5   2  11      285.16      274.06     43.00 o 
  -4   2  11      820.99      769.55     64.26 o 
  -3   2  11      701.42      782.78     44.09 o 
  -2   2  11      187.42      233.59     68.68 o 
  -1   2  11        9.42       -0.82     10.60 o 
   0   2  11        0.19       -5.53     10.72 o 
   1   2  11       20.62       18.46     12.78 o 
   2   2  11       30.43       23.69     17.42 o 
   3   2  11        2.95       -5.91     16.22 o 
   4   2  11        0.50        4.79     18.89 o 
  -8   3  11      142.81      168.67     42.36 o 
  -7   3  11       35.63       12.74     22.11 o 
  -6   3  11        1.91       -9.06     16.29 o 
  -5   3  11       49.78       68.63     28.76 o 
  -4   3  11      315.10      253.07     42.42 o 
  -3   3  11      212.49      292.32     31.34 o 
  -2   3  11      434.96      436.81     36.19 o 
  -1   3  11      551.84      618.16     34.18 o 
   0   3  11      203.63      248.16     30.21 o 
   1   3  11       30.98       18.89     16.16 o 
   2   3  11       63.74       20.21     18.86 o 
   3   3  11      144.63      170.44     30.23 o 
   4   3  11      180.76      171.39     30.88 o 
  -7   4  11      232.66      178.62     38.64 o 
  -6   4  11      240.82      306.33     48.59 o 
  -5   4  11       54.11       78.71     30.09 o 
  -4   4  11      110.35       52.48     26.75 o 
  -3   4  11       67.39      105.62     34.23 o 
  -2   4  11       25.75       36.25     17.57 o 
  -1   4  11       92.45      105.42     23.00 o 
   0   4  11      244.11      227.97     29.97 o 
   1   4  11       95.20       83.38     21.97 o 
   2   4  11        6.13       -4.03     12.89 o 
   3   4  11      142.06      157.54     77.81 o 
  -7   5  11        6.53       10.46     23.20 o 
  -6   5  11      260.91      361.52     55.09 o 
  -5   5  11      594.72      626.15     65.69 o 
  -4   5  11      147.22      195.18     41.43 o 
  -3   5  11       32.80       33.38     17.82 o 
  -2   5  11       47.19       34.50     18.29 o 
  -1   5  11       21.98        8.10     16.41 o 
   0   5  11        6.63        2.20     16.01 o 
   1   5  11        1.15       -7.03     15.31 o 
   2   5  11      171.42      159.33     23.02 o 
  -6   6  11        0.43      -29.70     19.80 o 
  -5   6  11       98.83       72.68     31.83 o 
  -4   6  11      315.95      354.20     54.72 o 
  -3   6  11      137.82       93.40     22.84 o 
  -2   6  11      170.05      168.99     28.07 o 
  -1   6  11      453.33      500.98     42.59 o 
   0   6  11        0.19       -3.55     16.55 o 
  -1  -6  12       11.00       17.31     22.80 o 
   0  -6  12        3.94       -6.13     30.24 o 
  -3  -5  12       48.23       56.59     20.63 o 
  -2  -5  12      286.25      317.44     56.12 o 
  -1  -5  12      436.52      416.48     59.15 o 
   0  -5  12      132.76      175.91     28.02 o 
   1  -5  12        3.15      -11.24     24.36 o 
   2  -5  12        0.83      -16.92     20.41 o 
  -5  -4  12       32.83       28.15     26.41 o 
  -4  -4  12       75.78       14.21     25.18 o 
  -3  -4  12       45.76       31.79     26.48 o 
  -2  -4  12        6.26       11.06     14.54 o 
  -1  -4  12      198.43      193.24     28.32 o 
   0  -4  12      506.70      544.35     42.52 o 
   1  -4  12      827.53      792.01    119.37 o 
   2  -4  12      523.11      492.82     42.48 o 
   3  -4  12       31.59       43.83     19.84 o 
  -5  -3  12       48.50       37.52     25.42 o 
  -4  -3  12        4.46        2.18     21.33 o 
  -3  -3  12       31.50       31.25     21.81 o 
  -2  -3  12       26.03       18.28     15.66 o 
  -1  -3  12        2.22       -8.23     14.02 o 
   0  -3  12       30.53       23.21     16.85 o 
   1  -3  12      397.39      383.45     38.12 o 
   2  -3  12     1068.03     1166.95     60.81 o 
   3  -3  12      388.84      479.52     43.73 o 
  -6  -2  12       36.92       29.13     24.06 o 
  -5  -2  12        0.03      -20.89     18.61 o 
  -4  -2  12       93.38      117.83     32.64 o 
  -3  -2  12      242.72      253.72     41.60 o 
  -2  -2  12      194.27      208.03     38.16 o 
  -1  -2  12        9.73        5.94     12.42 o 
   0  -2  12        3.87        1.51     14.33 o 
   1  -2  12      106.22       80.74     22.53 o 
   2  -2  12       39.51       37.53     20.20 o 
   3  -2  12       46.64       79.70     23.79 o 
  -6  -1  12       40.11       65.70     29.10 o 
  -5  -1  12       71.48       89.17     29.17 o 
  -4  -1  12       65.10       47.60     23.68 o 
  -3  -1  12       32.74       14.86     22.52 o 
  -2  -1  12      505.82      622.16     56.11 o 
  -1  -1  12      437.11      480.46     30.91 o 
   0  -1  12      118.32      215.71     34.66 o 
   1  -1  12       68.14       88.39     23.03 o 
   2  -1  12        7.78      -22.67     15.38 o 
   3  -1  12       28.02       39.12     20.32 o 
  -7   0  12      227.25      305.41     51.49 o 
  -6   0  12       80.76       72.68     29.75 o 
  -5   0  12        3.34       34.41     25.11 o 
  -4   0  12       34.49       35.74     22.69 o 
  -3   0  12       75.19       69.48     26.03 o 
  -2   0  12       27.53        2.82     22.63 o 
  -1   0  12       50.73       38.18     20.38 o 
   0   0  12      248.69      338.78     35.67 o 
   1   0  12      226.85      189.58     28.04 o 
   2   0  12       19.45       17.62     31.28 o 
   3   0  12       31.52       21.45     15.41 o 
  -7   1  12       19.84       50.98     27.46 o 
  -6   1  12       33.72       10.94     21.98 o 
  -5   1  12      102.09       73.26     29.07 o 
  -4   1  12       61.99       85.77     29.03 o 
  -3   1  12       97.10       99.26     29.99 o 
  -2   1  12       10.36       12.05     15.27 o 
  -1   1  12       17.52       29.72     14.60 o 
   0   1  12       21.19       38.58     15.20 o 
   1   1  12      204.56      221.67     30.98 o 
   2   1  12      186.38      197.77     41.47 o 
   3   1  12      153.78      195.11     24.92 o 
  -6   2  12      391.94      414.95     55.67 o 
  -5   2  12       35.97       32.30     23.75 o 
  -4   2  12      182.58      197.46     37.86 o 
  -3   2  12      584.30      593.61     59.62 o 
  -2   2  12      503.91      512.70     76.03 o 
  -1   2  12      171.62      172.06     24.94 o 
   0   2  12       67.46       49.00     15.58 o 
   1   2  12       33.42       10.09     17.07 o 
   2   2  12       16.57       16.46     26.48 o 
  -6   3  12       31.54       35.78     23.75 o 
  -5   3  12      158.17      170.34     39.32 o 
  -4   3  12       43.37       42.80     25.18 o 
  -3   3  12      106.47      150.17     35.74 o 
  -2   3  12      398.20      385.91     37.43 o 
  -1   3  12      463.95      541.99     42.65 o 
   0   3  12      441.50      461.49     40.11 o 
   1   3  12      119.94       72.68     22.00 o 
   2   3  12       19.28      -17.65     22.01 o 
  -5   4  12       17.86       29.65     26.89 o 
  -4   4  12        6.15      -14.48     21.54 o 
  -3   4  12        2.83        2.56     23.17 o 
  -2   4  12        5.29        7.49     17.53 o 
  -1   4  12      209.29      294.11     35.35 o 
   0   4  12      363.29      346.82     65.45 o 
   1   4  12      255.05      329.58     42.52 o 
  -4   5  12      112.92      150.95     38.71 o 
  -3   5  12       85.41      101.70     25.42 o 
  -2   5  12       58.63       42.82     29.87 o 
  -1   5  12       34.29       69.42     22.42 o 
  -3  -3  13       34.92       15.91     24.36 o 
  -2  -3  13       39.26       82.33     33.56 o 
  -1  -3  13      100.72       95.95     36.56 o 
   0  -3  13       91.06      103.53     24.60 o 
  -4  -2  13        8.68        0.95     25.96 o 
  -3  -2  13        5.87       20.31     23.27 o 
  -2  -2  13        7.71       16.04     18.42 o 
  -1  -2  13       12.37       11.35     17.51 o 
   0  -2  13        2.42       -1.07     17.33 o 
   1  -2  13       90.53       68.42     24.35 o 
  -4  -1  13      422.47      506.77     59.56 o 
  -3  -1  13       70.71       91.49     32.10 o 
  -2  -1  13       38.61       18.23     17.43 o 
  -1  -1  13      114.75      120.48     27.80 o 
   0  -1  13      128.69       68.94     38.96 o 
   1  -1  13       93.82      107.44     25.77 o 
  -4   0  13       45.30       45.63     29.30 o 
  -3   0  13      138.07      140.01     37.24 o 
  -2   0  13      103.74      160.92     30.96 o 
  -1   0  13        0.39        1.98     13.13 o 
   0   0  13       37.12       59.15     22.02 o 
   1   0  13      132.72      141.45     27.65 o 
  -4   1  13       19.52       46.31     27.98 o 
  -3   1  13       64.10      114.42     36.05 o 
  -2   1  13        0.99       -3.55     16.02 o 
  -1   1  13      159.53      103.83     25.37 o 
   0   1  13       95.31       74.67     23.67 o 
  -4   2  13       55.15       85.32     32.64 o 
  -3   2  13        0.30       21.57     26.89 o 
  -2   2  13       80.65       85.81     19.48 o 
  -1   2  13       91.22       72.31     18.38 o 
                                                 
